# Supplementary material for: Evidence That Rhesus Macaques Self-Cure from a Schistosoma japonicum Infection by Disrupting Worm Esophageal Function: A New Route to an Effective Vaccine?
Source: PLoS Negl Trop Dis. 2015 Jul 10;9(7):e0003925. doi: 10.1371/journal.pntd.0003925 (PMC4498593; doi:10.1371/journal.pntd.0003925)
Supplement: S1 Table — (XLSX) [file pntd.0003925.s007.xlsx]

## Sheet: Sheet1
Estimation of mature worm burden from peak egg output
	Weight (kg)	Daily fecal a			predicted #	predicted #	predicted	predicted
Monkey	at 8 weeks	production (g)	peak egg/g	total eggs/day b	females c	males d	total	recovery rate
1 (2073)	8.1	153.9	1263	462799	210.363	236.629	446.992	74.4987
2 (2063)	6.66	126.5	2108	634910	288.595	324.629	613.225	102.204
3 (4049)	6.58	125	1357	403869	183.577	206.498	390.075	65.0125
4 (2069)	7.46	141.7	1329	448379	203.809	229.256	433.065	72.1775
5 (2049)	7.06	134.1	417	133142	60.5192	68.0755	128.595	21.4324
6 (2077)	7.98	151.6	1109	400296	181.953	204.671	386.624	64.4374
mean	7.30667	138.8	1263.83	413899	188.136	211.627	399.763	66.6271
Footnotes
a	19g/kg body weight (Suzuki et al. 1989)
b	assumes 42% of deposited eggs are excreted in the feces (Cheever et al., 1994)
c	assumes 2200 eggs per female per day (Cheever et al., 1994)
d	assumes a sex ratio of 0.889 for the Anhui isolate of S. japonicum
References
Cheever, A W et al., 1994, Am J Trop Med Hyg 50 (3) 281-95
Suzuki, M T et al., 1989, Exp Anim 38 (1) 71-74
