# Supplementary material for: Evidence That Rhesus Macaques Self-Cure from a Schistosoma japonicum Infection by Disrupting Worm Esophageal Function: A New Route to an Effective Vaccine?
Source: PLoS Negl Trop Dis. 2015 Jul 10;9(7):e0003925. doi: 10.1371/journal.pntd.0003925 (PMC4498593; doi:10.1371/journal.pntd.0003925)
Supplement: S2 Table — (XLSX) [file pntd.0003925.s008.xlsx]

## Sheet: Sheet1
	Synthetic Peptide	Accession No
SjMEG4.1	CEGDFYELEPPVHYYD	gi|226477954|emb|CAX72670.1
SjMEG4.2	REEENPFNQILNILQSETVLPLWIVSPIYYLQETLSRFLLY	Sj CAX 69761
SjMEG-8.2	C terminus, residues 81-129	gi|56753800|gb|AAW25097.1| SJCHGC06635
SjMEG-9	FVVQSNGKDEAKPEESQFFAIPFMMTIGSHLWSFLNGCFLDVENLKKLVFP	CAX69572.1
SjMEG-11	DGEEQNPEPPRPRRKHPVLREVFLTAPQWLHIPFSLLGALASYAAYHFYG	CAX69679.1
SjMEG-14	KRPHDERGVVAASIAPILIGLLGQGIGYIMHYIAI	Sj AAW 27393.1
SjVAL-7	full length	Sj AAW25717
Footnotes
1) The amino acid composition of each synthetic peptide was confirmed by mass spectrometry
2) The synthetic peptides were coupled to ovalbumin via a C-terminal cysteine for immunization of rats, and to bovine serum albumin for
ELISAs to assay serum for antipeptide antibody titres
