# Supplementary material for: Evidence That Rhesus Macaques Self-Cure from a Schistosoma japonicum Infection by Disrupting Worm Esophageal Function: A New Route to an Effective Vaccine?
Source: PLoS Negl Trop Dis. 2015 Jul 10;9(7):e0003925. doi: 10.1371/journal.pntd.0003925 (PMC4498593; doi:10.1371/journal.pntd.0003925)
Supplement: S3 Table — (XLSX) [file pntd.0003925.s009.xlsx]

## Sheet: NCBI_S_Japonicum_Results(B716)
Family	Member	Database	Accession	Score	Mass	Num. of significant matches	Num. of significant sequences	emPAI	Molar %	Description
3	1	S_japonicum_NCBI	gi|226472502	10734	14768	579	13	300.97	10.4592	fatty acid binding protein 7, brain [Schistosoma japonicum]
3	2	S_japonicum_NCBI	gi|30144597	10548	14842	562	11	195.12	6.78077	cytoplasmic fatty acid binding protein variant C [Schistosoma japonicum]
3	4	S_japonicum_NCBI	gi|226473608	8889	14852	471	13	195.12	6.78077	fatty acid binding protein 7, brain [Schistosoma japonicum]
3	3	S_japonicum_NCBI	gi|30144599	10543	14800	563	10	166.27	5.77818	cytoplasmic fatty acid binding protein variant D [Schistosoma japonicum]
3	5	S_japonicum_NCBI	gi|2829285	8821	13471	443	12	140.81	4.8934	fatty acid binding protein variant G [Schistosoma japonicum]
1	1	S_japonicum_NCBI	gi|121697	21234	25710	739	29	111.68	3.88108	RecName: Full=Glutathione S-transferase class-mu 26 kDa isozyme; Short=GST 26; AltName: Full=Sj26 antigen; AltName: Full=SjGST
3	6	S_japonicum_NCBI	gi|47115579	8394	14822	421	13	72.79	2.52958	RecName: Full=Fatty acid-binding protein; AltName: Full=Sj-FABPc; AltName: Full=Sj14FABP
4	1	S_japonicum_NCBI	gi|160996	7592	36908	378	29	66.39	2.30717	glyceraldehyde-3-phosphate dehydrogenase [Schistosoma japonicum]
22	1	S_japonicum_NCBI	gi|76155249	2092	15108	100	12	46.24	1.60692	SJCHGC05356 protein [Schistosoma japonicum]
20	1	S_japonicum_NCBI	gi|4504301	2251	11360	129	11	43.53	1.51275	histone H4 [Homo sapiens]
12	1	S_japonicum_NCBI	gi|226475250	3848	29134	192	26	43.15	1.49954	tyrosine 3-monooxygenase/tryptophan 5-monooxygenase activation protein, beta polypeptide [Schistosoma japonicum]
2	1	S_japonicum_NCBI	gi|226472932	18751	40384	754	33	43	1.49433	Actin 5C [Schistosoma japonicum]
98	1	S_japonicum_NCBI	gi|60688010	471	9396	36	4	35.6	1.23716	SJCHGC03031 protein [Schistosoma japonicum]
2	2	S_japonicum_NCBI	gi|56754341	11970	40402	541	31	34.22	1.18921	unknown [Schistosoma japonicum]
6	1	S_japonicum_NCBI	gi|56754138	5676	39882	287	31	28.51	0.990773	SJCHGC00411 protein [Schistosoma japonicum]
24	2	S_japonicum_NCBI	gi|226473392	1664	11986	59	10	27.72	0.963319	thioredoxin 1 [Schistosoma japonicum]
30	1	S_japonicum_NCBI	gi|226475072	1497	11369	68	12	25.84	0.897986	heat shock 10kD protein 1 [Schistosoma japonicum]
12	2	S_japonicum_NCBI	gi|56758294	2030	29049	116	26	22.89	0.795468	SJCHGC01759 protein [Schistosoma japonicum]
24	1	S_japonicum_NCBI	gi|226472046	1724	12000	59	10	21.6	0.750639	thioredoxin 1 [Schistosoma japonicum]
6	2	S_japonicum_NCBI	gi|257216069	4588	31396	229	23	19.87	0.690518	Aldolase [Schistosoma japonicum]
25	1	S_japonicum_NCBI	gi|226476374	1662	18007	98	10	17.82	0.619277	Universal stress protein [Schistosoma japonicum]
24	3	S_japonicum_NCBI	gi|563320756	1050	11827	46	8	17.23	0.598773	Chain A, Crystal Structure Of Thioredoxin From Schistosoma Japonicum
8	1	S_japonicum_NCBI	gi|226489288	4486	50056	229	25	16.89	0.586958	Tubulin beta-2C chain [Schistosoma japonicum]
5	1	S_japonicum_NCBI	gi|56759038	6324	82679	340	48	15.73	0.546646	SJCHGC00820 protein [Schistosoma japonicum]
8	2	S_japonicum_NCBI	gi|226467259	3868	50259	207	24	15.65	0.543865	putative tubulin, beta, 2 [Schistosoma japonicum]
59	1	S_japonicum_NCBI	gi|56756450	828	17844	66	13	15.26	0.530312	SJCHGC01894 protein [Schistosoma japonicum]
80	1	S_japonicum_NCBI	gi|60692096	624	10307	26	4	14.79	0.513979	SJCHGC05640 protein [Schistosoma japonicum]
14	2	S_japonicum_NCBI	gi|226477428	2546	24040	104	11	13.96	0.485135	Glutathione S-Transferase [Schistosoma japonicum]
19	1	S_japonicum_NCBI	gi|2501312	2498	28043	122	19	13.12	0.455943	RecName: Full=Triosephosphate isomerase; Short=TIM; AltName: Full=Triose-phosphate isomerase
14	1	S_japonicum_NCBI	gi|1389744	3383	24010	133	11	12.38	0.430227	glutathione-S-transferase [Schistosoma japonicum]
47	1	S_japonicum_NCBI	gi|56753541	996	13540	63	6	12	0.417021	SJCHGC01604 protein [Schistosoma japonicum]
47	2	S_japonicum_NCBI	gi|256046906	991	13567	63	6	12	0.417021	histone H2B [Schistosoma mansoni]
2	3	S_japonicum_NCBI	gi|257215766	9863	27973	405	17	11.83	0.411114	Actin-2 [Schistosoma japonicum]
25	2	S_japonicum_NCBI	gi|56753740	1373	18017	86	10	10.54	0.366284	SJCHGC01867 protein [Schistosoma japonicum]
41	1	S_japonicum_NCBI	gi|28916483	1176	17959	70	9	10.54	0.366284	nucleoside diphosphate kinase [Schistosoma japonicum]
27	1	S_japonicum_NCBI	gi|60279643	1573	21792	88	12	10.5	0.364894	thioredoxin peroxidase-2 [Schistosoma japonicum]
15	1	S_japonicum_NCBI	gi|257215736	3155	50857	131	30	10.32	0.358638	Heat shock protein 60 [Schistosoma japonicum]
2	4	S_japonicum_NCBI	gi|56754704	6228	42208	313	26	10.23	0.355511	SJCHGC06318 protein [Schistosoma japonicum]
9	1	S_japonicum_NCBI	gi|3041711	4183	100537	215	58	8.58	0.29817	RecName: Full=Paramyosin; AltName: Full=Antigen Sj97
8	3	S_japonicum_NCBI	gi|226489286	3194	49551	176	20	8.47	0.294348	Tubulin beta-2C chain [Schistosoma japonicum]
12	3	S_japonicum_NCBI	gi|56757151	1446	28843	74	18	7.72	0.268284	SJCHGC01755 protein [Schistosoma japonicum]
29	1	S_japonicum_NCBI	gi|226474468	1503	44638	91	24	7.62	0.264809	phosphoglycerate kinase 1 [Schistosoma japonicum]
79	1	S_japonicum_NCBI	gi|226479130	626	12132	16	7	7.5	0.260638	Calcium-binding EF-hand,domain-containing protein [Schistosoma japonicum]
35	1	S_japonicum_NCBI	gi|56756959	1262	19394	75	12	7.33	0.254731	SJCHGC05973 protein [Schistosoma japonicum]
5	5	S_japonicum_NCBI	gi|56757457	701	18360	41	9	7.03	0.244305	SJCHGC02058 protein [Schistosoma japonicum]
13	1	S_japonicum_NCBI	gi|56756008	3841	48887	194	25	6.63	0.230404	SJCHGC01945 protein [Schistosoma japonicum]
16	2	S_japonicum_NCBI	gi|226471458	2208	40004	104	20	6.58	0.228667	Annexin A13 (Annexin XIII) [Schistosoma japonicum]
10	1	S_japonicum_NCBI	gi|256087763	4038	50660	217	25	6.55	0.227624	alpha tubulin [Schistosoma mansoni]
14	3	S_japonicum_NCBI	gi|226477424	1688	12868	63	6	6.52	0.226582	Glutathione S-Transferase [Schistosoma japonicum]
7	1	S_japonicum_NCBI	gi|462011	4612	47734	201	22	6.5	0.225887	RecName: Full=Enolase; AltName: Full=2-phospho-D-glycerate hydro-lyase; AltName: Full=2-phosphoglycerate dehydratase
28	1	S_japonicum_NCBI	gi|56754017	1541	27147	63	12	6.15	0.213723	SJCHGC06614 protein [Schistosoma japonicum]
10	2	S_japonicum_NCBI	gi|56758174	3355	50666	198	25	6.11	0.212333	unknown [Schistosoma japonicum]
12	4	S_japonicum_NCBI	gi|226471780	1091	28848	60	15	6.1	0.211986	conserved hypothetical protein [Schistosoma japonicum]
16	1	S_japonicum_NCBI	gi|226489554	2379	39917	115	22	6.03	0.209553	Annexin A13 (Annexin XIII) [Schistosoma japonicum]
29	2	S_japonicum_NCBI	gi|226475578	1494	44752	84	24	6.01	0.208858	phosphoglycerate kinase 1 [Schistosoma japonicum]
61	1	S_japonicum_NCBI	gi|76155211	812	29127	44	9	5.99	0.208163	SJCHGC05757 protein [Schistosoma japonicum]
81	1	S_japonicum_NCBI	gi|76154176	623	24514	37	14	5.91	0.205383	SJCHGC05011 protein [Schistosoma japonicum]
90	3	S_japonicum_NCBI	gi|32187009	251	10417	17	6	5.77	0.200518	neuronal nitric oxidse synthase protein inhibitor [Schistosoma japonicum]
36	1	S_japonicum_NCBI	gi|226466977	1258	39328	61	20	5.73	0.199128	glycerol-3-phosphate dehydrogenase 1 [Schistosoma japonicum]
11	2	S_japonicum_NCBI	gi|3941320	3169	92613	139	42	5.67	0.197043	myosin [Schistosoma japonicum]
33	1	S_japonicum_NCBI	gi|226468206	1425	28558	74	14	5.54	0.192525	phosphoglycerate mutase [Schistosoma japonicum]
64	1	S_japonicum_NCBI	gi|56756917	738	20501	35	11	5.46	0.189745	SJCHGC02557 protein [Schistosoma japonicum]
11	1	S_japonicum_NCBI	gi|76154815	3901	111903	170	53	5.32	0.184879	SJCHGC01885 protein [Schistosoma japonicum]
39	1	S_japonicum_NCBI	gi|56759082	1189	22542	53	11	5.27	0.183142	SJCHGC09142 protein [Schistosoma japonicum]
83	1	S_japonicum_NCBI	gi|56755197	617	31004	32	15	5.23	0.181752	SJCHGC00683 protein [Schistosoma japonicum]
83	2	S_japonicum_NCBI	gi|226472442	577	31006	33	15	5.23	0.181752	carbonyl reductase 1 [Schistosoma japonicum]
25	3	S_japonicum_NCBI	gi|226467125	1019	17897	69	8	5.08	0.176539	Universal stress protein [Schistosoma japonicum]
85	1	S_japonicum_NCBI	gi|29841141	569	17926	29	9	5.08	0.176539	similar to GenBank Accession Number M94045 20 KD calcium-binding protein (ANTIGEN SM20) [Schistosoma japonicum]
16	3	S_japonicum_NCBI	gi|226471460	1974	39984	92	17	5.05	0.175497	Annexin A13 (Annexin XIII) [Schistosoma japonicum]
25	4	S_japonicum_NCBI	gi|226475024	1003	18035	68	8	5.01	0.174106	Universal stress protein [Schistosoma japonicum]
62	1	S_japonicum_NCBI	gi|76155264	809	27066	33	14	4.79	0.166461	SJCHGC04997 protein [Schistosoma japonicum]
156	1	S_japonicum_NCBI	gi|76162459	312	14992	18	5	4.74	0.164723	SJCHGC02867 protein [Schistosoma japonicum]
562	1	S_japonicum_NCBI	gi|76162916	75	9802	7	4	4.71	0.163681	SJCHGC06220 protein [Schistosoma japonicum]
37	1	S_japonicum_NCBI	gi|226470198	1222	61671	72	25	4.53	0.157426	glucose-6-phosphate isomerase [Schistosoma japonicum]
78	1	S_japonicum_NCBI	gi|226479418	649	20993	36	10	4.4	0.152908	tryparedoxin peroxidase [Schistosoma japonicum]
104	1	S_japonicum_NCBI	gi|226484980	454	8286	18	3	4.39	0.15256	Calcium-binding EF-hand,domain-containing protein [Schistosoma japonicum]
33	2	S_japonicum_NCBI	gi|226468204	1235	28473	65	12	4.31	0.14978	phosphoglycerate mutase [Schistosoma japonicum]
90	1	S_japonicum_NCBI	gi|226470412	546	10373	27	6	4.24	0.147348	Dynein light chain [Schistosoma japonicum]
74	1	S_japonicum_NCBI	gi|56755910	694	17884	32	9	4.16	0.144567	SJCHGC09059 protein [Schistosoma japonicum]
71	1	S_japonicum_NCBI	gi|56757592	703	29083	28	11	4.14	0.143872	SJCHGC06279 protein [Schistosoma japonicum]
18	1	S_japonicum_NCBI	gi|226487050	2780	55934	140	21	4.03	0.14005	ATP synthase, H+ transporting, mitochondrial F1 complex, beta polypeptide [Schistosoma japonicum]
49	1	S_japonicum_NCBI	gi|56753019	977	39890	57	18	3.85	0.133794	SJCHGC01577 protein [Schistosoma japonicum]
50	1	S_japonicum_NCBI	gi|29841461	920	14811	37	6	3.83	0.133099	SJCHGC01387 protein [Schistosoma japonicum]
32	2	S_japonicum_NCBI	gi|256087621	1153	14891	89	7	3.78	0.131362	ubiquitin (ribosomal protein L40) [Schistosoma mansoni]
50	2	S_japonicum_NCBI	gi|226476396	839	14910	37	6	3.78	0.131362	hypothetical protein [Schistosoma japonicum]
101	1	S_japonicum_NCBI	gi|56754309	459	34374	34	14	3.77	0.131014	SJCHGC02792 protein [Schistosoma japonicum]
23	1	S_japonicum_NCBI	gi|56757978	1879	61887	106	26	3.75	0.130319	SJCHGC06305 protein [Schistosoma japonicum]
11	3	S_japonicum_NCBI	gi|257215700	1876	95438	109	38	3.74	0.129972	Myosin heavy chain [Schistosoma japonicum]
34	1	S_japonicum_NCBI	gi|31044498	1407	36485	63	16	3.74	0.129972	lactate dehydrogenase-like protein [Schistosoma japonicum]
174	1	S_japonicum_NCBI	gi|56753399	272	15051	16	8	3.67	0.127539	SJCHGC05946 protein [Schistosoma japonicum]
26	2	S_japonicum_NCBI	gi|76156528	1057	50810	66	23	3.66	0.127192	SJCHGC00991 protein [Schistosoma japonicum]
78	2	S_japonicum_NCBI	gi|226475308	613	21065	34	9	3.66	0.127192	tryparedoxin peroxidase [Schistosoma japonicum]
260	1	S_japonicum_NCBI	gi|226469404	192	13291	11	4	3.57	0.124064	elongation factor SIII p15 subunit [Schistosoma japonicum]
32	1	S_japonicum_NCBI	gi|226473064	1451	21907	109	9	3.42	0.118851	polyubiquitin [Schistosoma japonicum]
137	1	S_japonicum_NCBI	gi|56758184	355	17788	18	5	3.42	0.118851	SJCHGC01887 protein [Schistosoma japonicum]
112	1	S_japonicum_NCBI	gi|56755876	442	17909	20	8	3.38	0.117461	SJCHGC09089 protein [Schistosoma japonicum]
156	2	S_japonicum_NCBI	gi|226471590	179	15897	12	5	3.35	0.116418	putative Cofilin-1 [Schistosoma japonicum]
64	2	S_japonicum_NCBI	gi|226475854	582	20134	28	9	3.33	0.115723	ADP-ribosylation factor 1-like protein [Schistosoma japonicum]
55	1	S_japonicum_NCBI	gi|33348818	841	51500	47	22	3.31	0.115028	elongation factor 1-alpha [Schistosoma japonicum]
57	1	S_japonicum_NCBI	gi|29841445	832	28588	48	12	3.28	0.113986	SJCHGC01745 protein [Schistosoma japonicum]
129	1	S_japonicum_NCBI	gi|226475200	370	7759	15	4	3.2	0.111206	40S ribosomal protein S28 [Schistosoma japonicum]
114	1	S_japonicum_NCBI	gi|56757219	436	12136	15	5	3.16	0.109816	SJCHGC01207 protein [Schistosoma japonicum]
5	2	S_japonicum_NCBI	gi|257215742	1710	29284	80	8	3.15	0.109468	heat shock protein 90kDa alpha [Schistosoma japonicum]
60	1	S_japonicum_NCBI	gi|161127	812	22858	39	9	3.15	0.109468	22.6kd tegumental associated antigen [Schistosoma japonicum]
87	1	S_japonicum_NCBI	gi|29841430	557	25114	31	12	3.13	0.108773	similar to GenBank Accession Number AK010678 ribosomal protein S3 in Mus musculus [Schistosoma japonicum]
82	1	S_japonicum_NCBI	gi|56754497	618	25153	31	11	3.11	0.108078	SJCHGC01281 protein [Schistosoma japonicum]
115	1	S_japonicum_NCBI	gi|56753589	425	23182	21	9	3.07	0.106688	SJCHGC06640 protein [Schistosoma japonicum]
34	2	S_japonicum_NCBI	gi|226471614	1321	36446	60	15	3.04	0.105645	lactate dehydrogenase A [Schistosoma japonicum]
119	1	S_japonicum_NCBI	gi|29841466	408	21310	23	8	2.99	0.103908	similar to GenBank Accession Number Z29075 myophilin antigen in Echinococcus granulosus [Schistosoma japonicum]
17	1	S_japonicum_NCBI	gi|56758570	2825	36902	110	15	2.98	0.10356	SJCHGC06124 protein [Schistosoma japonicum]
146	1	S_japonicum_NCBI	gi|56756316	338	14861	19	4	2.93	0.101823	SJCHGC04892 protein [Schistosoma japonicum]
88	1	S_japonicum_NCBI	gi|56758250	555	21605	30	9	2.91	0.101128	unknown [Schistosoma japonicum]
277	1	S_japonicum_NCBI	gi|56755499	181	15028	8	6	2.89	0.100433	SJCHGC05647 protein [Schistosoma japonicum]
90	2	S_japonicum_NCBI	gi|5305387	258	10575	14	4	2.87	0.0997376	dynein light chain 1 [Schistosoma japonicum]
90	4	S_japonicum_NCBI	gi|171473974	151	10563	8	5	2.87	0.0997376	SJCHGC01950 protein [Schistosoma japonicum]
246	1	S_japonicum_NCBI	gi|257205984	205	17360	14	6	2.87	0.0997376	actin related protein 2/3 complex, subunit 5-like [Schistosoma japonicum]
104	2	S_japonicum_NCBI	gi|226485052	253	8326	11	2	2.85	0.0990426	Calcium-binding EF-hand,domain-containing protein [Schistosoma japonicum]
83	3	S_japonicum_NCBI	gi|226472438	141	12986	8	5	2.8	0.097305	carbonyl reductase 1 [Schistosoma japonicum]
26	1	S_japonicum_NCBI	gi|56754203	1592	52019	70	18	2.78	0.09661	SJCHGC09409 protein [Schistosoma japonicum]
37	2	S_japonicum_NCBI	gi|56759542	353	13325	16	4	2.68	0.0931348	SJCHGC09536 protein [Schistosoma japonicum]
58	1	S_japonicum_NCBI	gi|76155451	830	29721	38	11	2.68	0.0931348	SJCHGC02883 protein [Schistosoma japonicum]
167	1	S_japonicum_NCBI	gi|60689086	282	8686	17	4	2.67	0.0927873	SJCHGC03596 protein [Schistosoma japonicum]
45	1	S_japonicum_NCBI	gi|29841150	1041	15741	32	7	2.65	0.0920922	SJCHGC01677 protein [Schistosoma japonicum]
164	1	S_japonicum_NCBI	gi|76162217	286	11145	11	3	2.63	0.0913972	SJCHGC01998 protein [Schistosoma japonicum]
52	1	S_japonicum_NCBI	gi|4239857	865	87267	65	30	2.61	0.0907022	calpain [Schistosoma japonicum]
55	2	S_japonicum_NCBI	gi|60600077	497	39885	26	15	2.59	0.0900071	unknown [Schistosoma japonicum]
42	1	S_japonicum_NCBI	gi|226468452	1111	56671	48	17	2.58	0.0896596	Putative aminopeptidase W07G4.4 [Schistosoma japonicum]
105	1	S_japonicum_NCBI	gi|29841450	452	30583	24	13	2.54	0.0882695	SJCHGC06323 protein [Schistosoma japonicum]
155	1	S_japonicum_NCBI	gi|29841240	316	20959	20	7	2.54	0.0882695	similar to GenBank Accession Number U86673 tegumental antigen Sm20 [Schistosoma japonicum]
43	1	S_japonicum_NCBI	gi|226483288	986	52794	46	20	2.5	0.0868795	chaperonin containing TCP1, subunit 2 (beta) [Schistosoma japonicum]
52	2	S_japonicum_NCBI	gi|4239855	846	87360	63	29	2.48	0.0861844	calpain [Schistosoma japonicum]
165	1	S_japonicum_NCBI	gi|226481359	286	11502	13	4	2.46	0.0854894	Cystatin-B (Stefin-B) [Schistosoma japonicum]
46	1	S_japonicum_NCBI	gi|226481457	1015	80817	56	27	2.44	0.0847944	arginine kinase [Schistosoma japonicum]
34	3	S_japonicum_NCBI	gi|56755459	1238	36496	56	13	2.42	0.0840993	SJCHGC02274 protein [Schistosoma japonicum]
88	2	S_japonicum_NCBI	gi|56757287	464	21619	27	8	2.41	0.0837518	SJCHGC01246 protein [Schistosoma japonicum]
401	1	S_japonicum_NCBI	gi|76156615	122	14245	7	5	2.41	0.0837518	SJCHGC08926 protein [Schistosoma japonicum]
67	1	S_japonicum_NCBI	gi|2911508	727	21793	43	7	2.39	0.0830568	21.7 kDa antigen [Schistosoma japonicum]
252	1	S_japonicum_NCBI	gi|76162451	203	11783	13	5	2.39	0.0830568	SJCHGC02752 protein [Schistosoma japonicum]
436	1	S_japonicum_NCBI	gi|29841337	108	14336	10	5	2.37	0.0823617	similar to GenBank Accession Number AF400216 ribosomal protein S19 [Schistosoma japonicum]
264	1	S_japonicum_NCBI	gi|56752931	190	14401	10	5	2.34	0.0813192	SJCHGC05899 protein [Schistosoma japonicum]
48	1	S_japonicum_NCBI	gi|29841472	986	37332	50	13	2.33	0.0809717	similar to GenBank Accession Number AB063189 annexin B13a in Bombyx mori [Schistosoma japonicum]
231	1	S_japonicum_NCBI	gi|29841012	213	27476	16	9	2.28	0.0792341	similar to NM_011967 proteasome (prosome, macropain) subunit, alpha type 5 in Mus musculus [Schistosoma japonicum]
138	1	S_japonicum_NCBI	gi|226479672	352	14792	29	6	2.26	0.078539	Histone H3.3 [Schistosoma japonicum]
678	1	S_japonicum_NCBI	gi|29841454	56	17414	7	7	2.24	0.077844	hypothetical protein, putative Universal stress protein Usp [Schistosoma japonicum]
97	1	S_japonicum_NCBI	gi|56754313	478	40926	25	12	2.23	0.0774965	SJCHGC06760 protein [Schistosoma japonicum]
126	1	S_japonicum_NCBI	gi|29841168	377	25301	16	9	2.23	0.0774965	similar to Chain A, Mutant Human Thymidylate Kinase F105y complexed With Dtmp And Appnp [Schistosoma japonicum]
123	1	S_japonicum_NCBI	gi|30523354	395	22706	20	7	2.22	0.077149	adenylate kinase [Schistosoma japonicum]
438	1	S_japonicum_NCBI	gi|60700575	107	9758	5	3	2.2	0.0764539	SJCHGC09783 protein [Schistosoma japonicum]
46	2	S_japonicum_NCBI	gi|512749294	935	80854	50	26	2.19	0.0761064	taurocyamine kinase [Schistosoma japonicum]
31	1	S_japonicum_NCBI	gi|56759284	1459	52487	69	15	2.15	0.0747163	SJCHGC00653 protein [Schistosoma japonicum]
65	1	S_japonicum_NCBI	gi|56754724	733	36593	40	11	2.14	0.0743688	SJCHGC01367 protein [Schistosoma japonicum]
91	1	S_japonicum_NCBI	gi|56755421	544	39498	28	12	2.12	0.0736738	SJCHGC06324 protein [Schistosoma japonicum]
75	1	S_japonicum_NCBI	gi|226469076	689	58650	41	17	2.1	0.0729787	T-complex protein 1 subunit delta [Schistosoma japonicum]
77	3	S_japonicum_NCBI	gi|76154194	287	26292	19	10	2.09	0.0726312	SJCHGC06627 protein [Schistosoma japonicum]
118	1	S_japonicum_NCBI	gi|56758314	414	50569	32	18	2.09	0.0726312	SJCHGC01783 protein [Schistosoma japonicum]
44	1	S_japonicum_NCBI	gi|56752649	1087	42892	48	15	2.07	0.0719362	SJCHGC02266 protein [Schistosoma japonicum]
190	1	S_japonicum_NCBI	gi|29841414	255	26488	16	9	2.06	0.0715887	similar to GenBank Accession Number AB022159 chaperonin containing TCP-1 zeta-1 subunit in Mus musculus [Schistosoma japonicum]
141	1	S_japonicum_NCBI	gi|29841046	349	29419	17	11	2.05	0.0712412	SJCHGC01855 protein [Schistosoma japonicum]
54	1	S_japonicum_NCBI	gi|226482610	847	68049	54	21	2.03	0.0705461	transketolase [Schistosoma japonicum]
186	1	S_japonicum_NCBI	gi|56757962	259	49022	25	17	2.01	0.0698511	SJCHGC01391 protein [Schistosoma japonicum]
161	2	S_japonicum_NCBI	gi|226478640	257	33063	16	11	1.95	0.067766	Tropomyosin [Schistosoma japonicum]
383	1	S_japonicum_NCBI	gi|60692488	133	10493	6	4	1.95	0.067766	SJCHGC06073 protein [Schistosoma japonicum]
89	1	S_japonicum_NCBI	gi|56756691	551	44650	28	15	1.94	0.0674185	SJCHGC06278 protein [Schistosoma japonicum]
253	1	S_japonicum_NCBI	gi|56756318	201	16274	15	5	1.93	0.0670709	SJCHGC06812 protein [Schistosoma japonicum]
274	1	S_japonicum_NCBI	gi|226476062	184	16365	9	5	1.93	0.0670709	ribosomal protein S14 [Schistosoma japonicum]
183	1	S_japonicum_NCBI	gi|28916473	261	13596	12	5	1.91	0.0663759	40S rRNA protein-like protein [Schistosoma japonicum]
206	1	S_japonicum_NCBI	gi|29841175	235	22060	15	8	1.91	0.0663759	SJCHGC06003 protein [Schistosoma japonicum]
522	1	S_japonicum_NCBI	gi|29841411	85	13633	6	4	1.89	0.0656809	SJCHGC06823 protein [Schistosoma japonicum]
226	1	S_japonicum_NCBI	gi|29841143	218	22323	13	5	1.88	0.0653334	SJCHGC02833 protein [Schistosoma japonicum]
197	1	S_japonicum_NCBI	gi|56755553	250	16685	13	3	1.87	0.0649858	unknown [Schistosoma japonicum]
370	1	S_japonicum_NCBI	gi|56755701	139	16959	8	5	1.81	0.0629007	SJCHGC05667 protein [Schistosoma japonicum]
77	1	S_japonicum_NCBI	gi|226485453	669	28866	27	10	1.8	0.0625532	Prohibitin-2 (B-cell receptor-associated protein BAP37) [Schistosoma japonicum]
133	1	S_japonicum_NCBI	gi|56754539	363	26000	17	7	1.8	0.0625532	SJCHGC09091 protein [Schistosoma japonicum]
161	1	S_japonicum_NCBI	gi|21686538	293	28818	17	8	1.8	0.0625532	MA [Schistosoma japonicum]
201	1	S_japonicum_NCBI	gi|56758906	243	17237	12	6	1.78	0.0618582	SJCHGC09090 protein [Schistosoma japonicum]
56	1	S_japonicum_NCBI	gi|56753427	837	71424	46	20	1.76	0.0611631	SJCHGC06312 protein [Schistosoma japonicum]
113	1	S_japonicum_NCBI	gi|56759444	438	23365	20	6	1.76	0.0611631	SJCHGC01361 protein [Schistosoma japonicum]
434	1	S_japonicum_NCBI	gi|226467490	108	17326	7	5	1.76	0.0611631	DM9 domain-containing protein [Schistosoma japonicum]
172	1	S_japonicum_NCBI	gi|76157384	272	29363	15	8	1.75	0.0608156	SJCHGC05635 protein [Schistosoma japonicum]
152	1	S_japonicum_NCBI	gi|74900190	324	29499	23	9	1.74	0.0604681	RecName: Full=40S ribosomal protein S3a
198	1	S_japonicum_NCBI	gi|29841463	249	20506	11	7	1.73	0.0601206	SJCHGC05760 protein [Schistosoma japonicum]
94	1	S_japonicum_NCBI	gi|226484556	528	51195	33	13	1.72	0.0597731	Hexokinase A [Schistosoma japonicum]
51	1	S_japonicum_NCBI	gi|226480850	884	54289	47	12	1.71	0.0594256	putative aldehyde dehydrogenase 1B1 precursor [Schistosoma japonicum]
364	1	S_japonicum_NCBI	gi|56753645	143	14656	8	5	1.7	0.059078	SJCHGC05861 protein [Schistosoma japonicum]
378	1	S_japonicum_NCBI	gi|56759130	135	14629	7	5	1.7	0.059078	SJCHGC03671 protein [Schistosoma japonicum]
158	1	S_japonicum_NCBI	gi|29841304	302	20903	12	7	1.69	0.0587305	hypothetical protein [Schistosoma japonicum]
63	1	S_japonicum_NCBI	gi|226470554	759	39541	44	11	1.68	0.058383	putative UDP-galactose-4-epimerase [Schistosoma japonicum]
407	1	S_japonicum_NCBI	gi|60692640	119	8597	4	3	1.68	0.058383	SJCHGC06306 protein [Schistosoma japonicum]
107	1	S_japonicum_NCBI	gi|56756997	450	45806	29	14	1.67	0.0580355	SJCHGC01085 protein [Schistosoma japonicum]
271	1	S_japonicum_NCBI	gi|56756276	186	21204	11	7	1.65	0.0573404	SJCHGC06209 protein [Schistosoma japonicum]
76	1	S_japonicum_NCBI	gi|257216364	674	74618	42	20	1.64	0.0569929	Lymphocyte cytosolic protein 1 [Schistosoma japonicum]
117	1	S_japonicum_NCBI	gi|29841185	419	33885	16	9	1.64	0.0569929	similar to GenBank Accession Number AY072284 60S acidic ribosomal protein P0 in Spodoptera frugiperda [Schistosoma japonicum]
132	1	S_japonicum_NCBI	gi|226483621	367	33985	22	11	1.63	0.0566454	T-complex protein 1 subunit gamma [Schistosoma japonicum]
357	1	S_japonicum_NCBI	gi|76156369	145	11825	7	4	1.63	0.0566454	SJCHGC07959 protein [Schistosoma japonicum]
43	2	S_japonicum_NCBI	gi|76156157	643	24695	25	8	1.62	0.0562979	SJCHGC04813 protein [Schistosoma japonicum]
40	1	S_japonicum_NCBI	gi|56755261	1178	18315	58	5	1.61	0.0559504	SJCHGC06679 protein [Schistosoma japonicum]
222	1	S_japonicum_NCBI	gi|56759428	223	18309	7	6	1.61	0.0559504	SJCHGC06607 protein [Schistosoma japonicum]
53	1	S_japonicum_NCBI	gi|56758882	849	89514	45	26	1.58	0.0549078	SJCHGC09453 protein [Schistosoma japonicum]
99	1	S_japonicum_NCBI	gi|56754732	470	60649	33	16	1.57	0.0545603	SJCHGC06338 protein [Schistosoma japonicum]
328	1	S_japonicum_NCBI	gi|29841122	159	15393	12	5	1.57	0.0545603	SJCHGC00717 protein [Schistosoma japonicum]
21	1	S_japonicum_NCBI	gi|2829289	2248	71613	95	17	1.53	0.0531702	HSP70 [Schistosoma japonicum]
418	1	S_japonicum_NCBI	gi|56754655	114	15841	7	3	1.51	0.0524752	SJCHGC05613 protein [Schistosoma japonicum]
130	1	S_japonicum_NCBI	gi|56756128	369	35897	19	11	1.5	0.0521277	SJCHGC00495 protein [Schistosoma japonicum]
203	1	S_japonicum_NCBI	gi|226471086	240	29552	14	7	1.48	0.0514326	20S proteasome subunit alpha 6 [Schistosoma japonicum]
283	1	S_japonicum_NCBI	gi|56757579	177	22748	10	6	1.48	0.0514326	SJCHGC00821 protein [Schistosoma japonicum]
124	1	S_japonicum_NCBI	gi|56682906	389	26328	18	7	1.47	0.0510851	hypoxanthine-guanine phosphoribosyltranferase [Schistosoma japonicum]
5	3	S_japonicum_NCBI	gi|56753850	1382	90787	64	23	1.46	0.0507376	SJCHGC06677 protein [Schistosoma japonicum]
223	1	S_japonicum_NCBI	gi|56758902	221	22961	8	7	1.46	0.0507376	SJCHGC05103 protein [Schistosoma japonicum]
297	1	S_japonicum_NCBI	gi|29841035	172	23018	8	5	1.46	0.0507376	similar to NM_017284 proteasome (prosome, macropain) subunit, beta type, 2 in Rattus norvegicus [Schistosoma japonicum]
331	1	S_japonicum_NCBI	gi|76162580	158	12895	5	3	1.45	0.0503901	SJCHGC04272 protein [Schistosoma japonicum]
72	1	S_japonicum_NCBI	gi|226467035	699	60904	38	18	1.44	0.0500426	chaperonin containing TCP1, subunit 5 (epsilon) [Schistosoma japonicum]
263	1	S_japonicum_NCBI	gi|60699455	191	9559	13	3	1.44	0.0500426	SJCHGC09717 protein [Schistosoma japonicum]
77	2	S_japonicum_NCBI	gi|56755505	378	30259	17	9	1.42	0.0493475	SJCHGC06488 protein [Schistosoma japonicum]
273	1	S_japonicum_NCBI	gi|226483541	185	33697	12	8	1.42	0.0493475	ubiquinol-cytochrome c reductase cytochrome c1 subunit [Schistosoma japonicum]
292	1	S_japonicum_NCBI	gi|257205870	173	19973	8	4	1.42	0.0493475	Smoothelin [Schistosoma japonicum]
375	1	S_japonicum_NCBI	gi|56754100	137	13232	7	4	1.4	0.0486525	unknown [Schistosoma japonicum]
923	1	S_japonicum_NCBI	gi|226477878	30	9716	4	3	1.39	0.048305	hypotheticial protein [Schistosoma japonicum]
66	1	S_japonicum_NCBI	gi|56753780	731	37989	31	8	1.38	0.0479575	unknown [Schistosoma japonicum]
242	1	S_japonicum_NCBI	gi|226468288	207	37912	13	10	1.38	0.0479575	hypother0ical protein [Schistosoma japonicum]
390	1	S_japonicum_NCBI	gi|56756457	128	23894	9	7	1.38	0.0479575	SJCHGC06657 protein [Schistosoma japonicum]
106	1	S_japonicum_NCBI	gi|226471152	452	41627	23	9	1.37	0.0476099	hypothetical protein [Schistosoma japonicum]
122	1	S_japonicum_NCBI	gi|76156530	401	20587	15	5	1.37	0.0476099	SJCHGC06295 protein [Schistosoma japonicum]
311	1	S_japonicum_NCBI	gi|56757868	165	16928	13	4	1.37	0.0476099	SJCHGC06252 protein [Schistosoma japonicum]
84	1	S_japonicum_NCBI	gi|29841419	578	24078	22	5	1.36	0.0472624	similar to NM_011971 proteasome (prosome, macropain) subunit, beta type 3 in Mus musculus [Schistosoma japonicum]
128	1	S_japonicum_NCBI	gi|226468552	373	24154	16	7	1.36	0.0472624	proteasome (prosome, macropain) subunit, beta type, 6 [Schistosoma japonicum]
68	1	S_japonicum_NCBI	gi|226487382	725	59970	40	14	1.35	0.0469149	chaperonin containing TCP1, subunit 7 (eta) [Schistosoma japonicum]
240	1	S_japonicum_NCBI	gi|60691297	209	10007	7	3	1.35	0.0469149	SJCHGC05055 protein [Schistosoma japonicum]
453	1	S_japonicum_NCBI	gi|30230621	103	13497	6	3	1.35	0.0469149	F1 [Schistosoma japonicum]
185	1	S_japonicum_NCBI	gi|226489755	259	28093	13	8	1.33	0.0462199	proteasome (prosome macropain) subunit alpha type 4 [Schistosoma japonicum]
195	1	S_japonicum_NCBI	gi|56752879	251	20842	13	6	1.33	0.0462199	SJCHGC06703 protein [Schistosoma japonicum]
224	1	S_japonicum_NCBI	gi|56753353	221	20842	9	6	1.33	0.0462199	SJCHGC06172 protein [Schistosoma japonicum]
233	1	S_japonicum_NCBI	gi|29840934	212	17414	7	4	1.32	0.0458724	SJCHGC01984 protein [Schistosoma japonicum]
192	1	S_japonicum_NCBI	gi|56753929	253	32065	16	9	1.31	0.0455248	SJCHGC02901 protein [Schistosoma japonicum]
210	1	S_japonicum_NCBI	gi|56755517	232	13855	17	4	1.31	0.0455248	SJCHGC05820 protein [Schistosoma japonicum]
356	1	S_japonicum_NCBI	gi|29841159	146	28520	13	8	1.3	0.0451773	SJCHGC06175 protein [Schistosoma japonicum]
108	1	S_japonicum_NCBI	gi|56757181	450	32386	17	8	1.29	0.0448298	SJCHGC00871 protein [Schistosoma japonicum]
157	1	S_japonicum_NCBI	gi|76161984	307	10369	12	3	1.29	0.0448298	SJCHGC00690 protein [Schistosoma japonicum]
304	1	S_japonicum_NCBI	gi|29841424	146	21406	9	6	1.29	0.0448298	similar to NM_023140 thioredoxin-like 2; PKC interacting cousin of thioredoxin in Mus musculus [Schistosoma japonicum]
485	1	S_japonicum_NCBI	gi|226469020	93	21310	9	5	1.29	0.0448298	putative Actin-related protein 2/3 complex subunit 3 [Schistosoma japonicum]
121	1	S_japonicum_NCBI	gi|226487734	404	47528	17	13	1.28	0.0444823	putative 26S proteasome non-ATPase regulatory subunit 11 [Schistosoma japonicum]
140	1	S_japonicum_NCBI	gi|171473912	349	28935	14	7	1.28	0.0444823	SJCHGC06246 protein [Schistosoma japonicum]
127	1	S_japonicum_NCBI	gi|56755449	373	17908	12	5	1.27	0.0441348	SJCHGC06254 protein [Schistosoma japonicum]
516	1	S_japonicum_NCBI	gi|226466824	86	10406	5	3	1.27	0.0441348	hypothetical protein [Schistosoma japonicum]
153	1	S_japonicum_NCBI	gi|226469620	322	36667	21	10	1.26	0.0437872	putative Stress-induced-phosphoprotein 1 [Schistosoma japonicum]
214	1	S_japonicum_NCBI	gi|29841379	229	25569	12	6	1.26	0.0437872	SJCHGC06675 protein [Schistosoma japonicum]
278	1	S_japonicum_NCBI	gi|76154398	179	21732	9	6	1.26	0.0437872	SJCHGC07871 protein [Schistosoma japonicum]
432	1	S_japonicum_NCBI	gi|56755289	109	18027	10	5	1.26	0.0437872	SJCHGC02251 protein [Schistosoma japonicum]
550	1	S_japonicum_NCBI	gi|56757197	78	21795	8	6	1.26	0.0437872	SJCHGC06242 protein [Schistosoma japonicum]
289	1	S_japonicum_NCBI	gi|56757655	175	14323	5	4	1.25	0.0434397	SJCHGC05665 protein [Schistosoma japonicum]
342	1	S_japonicum_NCBI	gi|29841440	153	18080	8	5	1.25	0.0434397	similar to GenBank Accession Number A31486 translation initiation factor eIF-5A in validated - rabbit [Schistosoma japonicum]
309	1	S_japonicum_NCBI	gi|29840945	167	21979	12	4	1.24	0.0430922	similar to GenBank Accession Number U30468 cytochrome c oxidase subunit IV in Urechis caupo [Schistosoma japonicum]
168	1	S_japonicum_NCBI	gi|21780200	281	22115	19	5	1.23	0.0427447	rho GTPase-like protein [Schistosoma japonicum]
387	1	S_japonicum_NCBI	gi|56755827	129	25931	9	7	1.23	0.0427447	SJCHGC09376 protein [Schistosoma japonicum]
228	1	S_japonicum_NCBI	gi|226469498	215	33656	11	7	1.22	0.0423972	caspase 3, apoptosis-related cysteine peptidase [Schistosoma japonicum]
457	1	S_japonicum_NCBI	gi|56755237	102	22239	7	4	1.22	0.0423972	SJCHGC07058 protein [Schistosoma japonicum]
95	1	S_japonicum_NCBI	gi|226468276	520	79965	33	19	1.21	0.0420497	glucan (1,4-alpha-), branching enzyme 1 [Schistosoma japonicum]
810	1	S_japonicum_NCBI	gi|56758636	39	14613	4	4	1.21	0.0420497	SJCHGC06870 protein [Schistosoma japonicum]
1168	1	S_japonicum_NCBI	gi|60688583	18	10870	3	3	1.2	0.0417021	SJCHGC03168 protein [Schistosoma japonicum]
103	1	S_japonicum_NCBI	gi|56755924	455	50334	27	12	1.18	0.0410071	SJCHGC02536 protein [Schistosoma japonicum]
205	1	S_japonicum_NCBI	gi|226467988	236	26776	12	7	1.18	0.0410071	hypotherical protein [Schistosoma japonicum]
293	1	S_japonicum_NCBI	gi|226469040	173	10958	7	3	1.18	0.0410071	hypothetical protein [Schistosoma japonicum]
293	2	S_japonicum_NCBI	gi|226469042	170	10984	7	3	1.18	0.0410071	hypothetical protein [Schistosoma japonicum]
294	1	S_japonicum_NCBI	gi|56757453	172	15007	12	3	1.17	0.0406596	SJCHGC04204 protein [Schistosoma japonicum]
355	1	S_japonicum_NCBI	gi|56757852	146	18985	7	5	1.17	0.0406596	SJCHGC06964 protein [Schistosoma japonicum]
512	1	S_japonicum_NCBI	gi|257215782	86	18968	7	4	1.17	0.0406596	40S ribosomal protein S17 [Schistosoma japonicum]
173	1	S_japonicum_NCBI	gi|76156797	272	27147	13	6	1.15	0.0399646	SJCHGC05898 protein [Schistosoma japonicum]
281	1	S_japonicum_NCBI	gi|76154123	178	39204	11	9	1.15	0.0399646	SJCHGC06202 protein [Schistosoma japonicum]
460	1	S_japonicum_NCBI	gi|226473752	100	7162	3	2	1.15	0.0399646	hypothetical protein [Schistosoma japonicum]
110	1	S_japonicum_NCBI	gi|226468748	445	31457	24	6	1.14	0.039617	Voltage-dependent anion-selective channel protein 2 [Schistosoma japonicum]
275	1	S_japonicum_NCBI	gi|6094442	184	19364	8	5	1.14	0.039617	RecName: Full=Translationally-controlled tumor protein homolog; Short=TCTP
70	1	S_japonicum_NCBI	gi|29841392	703	47839	26	10	1.13	0.0392695	similar to GenBank Accession Number S41224 hnRNP protein in Xenopus laevis [Schistosoma japonicum]
225	1	S_japonicum_NCBI	gi|226466658	219	31649	16	7	1.13	0.0392695	Microtubule-associated protein RP/EB family member 1 [Schistosoma japonicum]
254	1	S_japonicum_NCBI	gi|29841162	200	23580	13	6	1.13	0.0392695	similar to NM_002868 RAB5B, member RAS oncogene family in Homo sapiens [Schistosoma japonicum]
450	1	S_japonicum_NCBI	gi|76154771	104	23566	6	5	1.13	0.0392695	SJCHGC07107 protein [Schistosoma japonicum]
96	1	S_japonicum_NCBI	gi|56755541	487	72560	27	17	1.12	0.038922	SJCHGC09326 protein [Schistosoma japonicum]
226	3	S_japonicum_NCBI	gi|226478066	143	23853	9	6	1.11	0.0385745	RAB family [Schistosoma japonicum]
595	1	S_japonicum_NCBI	gi|226472250	69	7432	5	1	1.11	0.0385745	hypothetical protein [Schistosoma japonicum]
212	1	S_japonicum_NCBI	gi|56759014	230	32197	14	7	1.1	0.038227	SJCHGC06651 protein [Schistosoma japonicum]
258	1	S_japonicum_NCBI	gi|56756919	194	27951	10	7	1.1	0.038227	SJCHGC02299 protein [Schistosoma japonicum]
261	1	S_japonicum_NCBI	gi|349800	192	40532	14	9	1.1	0.038227	calreticulin, partial [Schistosoma japonicum]
347	1	S_japonicum_NCBI	gi|76156278	149	27991	8	7	1.1	0.038227	SJCHGC09192 protein [Schistosoma japonicum]
560	1	S_japonicum_NCBI	gi|56755257	76	15790	6	3	1.1	0.038227	SJCHGC04757 protein [Schistosoma japonicum]
69	1	S_japonicum_NCBI	gi|56758382	716	53197	36	13	1.09	0.0378794	SJCHGC09647 protein [Schistosoma japonicum]
191	1	S_japonicum_NCBI	gi|226471366	255	28269	10	6	1.09	0.0378794	20S proteasome subunit alpha 7 [Schistosoma japonicum]
382	1	S_japonicum_NCBI	gi|226468278	134	11603	8	3	1.09	0.0378794	hypothetical protein [Schistosoma japonicum]
604	1	S_japonicum_NCBI	gi|226483563	68	7594	3	1	1.09	0.0378794	H/ACA ribonucleoprotein complex subunit 3 [Schistosoma japonicum]
144	1	S_japonicum_NCBI	gi|226472700	340	32543	12	8	1.08	0.0375319	Tropomyosin-2 [Schistosoma japonicum]
705	1	S_japonicum_NCBI	gi|56758106	51	20078	6	5	1.08	0.0375319	SJCHGC04981 protein [Schistosoma japonicum]
866	1	S_japonicum_NCBI	gi|60691927	36	7713	2	1	1.07	0.0371844	SJCHGC05470 protein [Schistosoma japonicum]
38	1	S_japonicum_NCBI	gi|226479140	1207	88075	52	17	1.06	0.0368369	Phosphofructokinase [Schistosoma japonicum]
86	1	S_japonicum_NCBI	gi|56755882	561	41576	20	9	1.06	0.0368369	SJCHGC01371 protein [Schistosoma japonicum]
219	1	S_japonicum_NCBI	gi|226468440	225	28848	12	6	1.06	0.0368369	Protein FAM82B [Schistosoma japonicum]
420	1	S_japonicum_NCBI	gi|56757179	113	12031	3	2	1.05	0.0364894	SJCHGC01966 protein [Schistosoma japonicum]
410	1	S_japonicum_NCBI	gi|56754015	118	29185	9	7	1.04	0.0361419	SJCHGC02816 protein [Schistosoma japonicum]
517	1	S_japonicum_NCBI	gi|226480918	86	12126	6	2	1.04	0.0361419	Ribosomal protein LP1 [Schistosoma japonicum]
867	1	S_japonicum_NCBI	gi|29841130	36	12119	3	2	1.04	0.0361419	SJCHGC06082 protein [Schistosoma japonicum]
417	1	S_japonicum_NCBI	gi|56757906	116	20913	8	4	1.03	0.0357943	SJCHGC05729 protein [Schistosoma japonicum]
449	1	S_japonicum_NCBI	gi|76159349	104	12201	5	3	1.03	0.0357943	SJCHGC09642 protein [Schistosoma japonicum]
648	1	S_japonicum_NCBI	gi|29841355	59	12231	3	3	1.03	0.0357943	SJCHGC05630 protein [Schistosoma japonicum]
655	1	S_japonicum_NCBI	gi|226470292	58	12174	3	3	1.03	0.0357943	Cupin, RmlC-type,domain-containing protein [Schistosoma japonicum]
326	1	S_japonicum_NCBI	gi|76154208	159	20997	9	4	1.02	0.0354468	SJCHGC08757 protein [Schistosoma japonicum]
469	1	S_japonicum_NCBI	gi|29841474	98	16639	6	3	1.02	0.0354468	similar to GenBank Accession Number L00992 essential myosin light chain in Schistosoma mansoni [Schistosoma japonicum]
601	1	S_japonicum_NCBI	gi|226473716	68	16614	7	4	1.02	0.0354468	ribosomal protein L27 [Schistosoma japonicum]
552	1	S_japonicum_NCBI	gi|226467273	78	16750	5	4	1.01	0.0350993	hypothetical protein [Schistosoma japonicum]
139	1	S_japonicum_NCBI	gi|226468750	352	39226	20	9	0.99	0.0344043	Activator of 90 kDa heat shock protein ATPase homolog 1 [Schistosoma japonicum]
269	1	S_japonicum_NCBI	gi|56753876	187	12505	5	3	0.99	0.0344043	SJCHGC06536 protein [Schistosoma japonicum]
142	1	S_japonicum_NCBI	gi|1469904	346	61927	19	12	0.98	0.0340567	JF-2, partial [Schistosoma japonicum]
232	1	S_japonicum_NCBI	gi|56752979	213	21511	11	4	0.98	0.0340567	SJCHGC05629 protein [Schistosoma japonicum]
304	2	S_japonicum_NCBI	gi|226486790	99	12690	6	3	0.98	0.0340567	thioredoxin-like 2 [Schistosoma japonicum]
423	1	S_japonicum_NCBI	gi|29841420	112	17090	5	3	0.98	0.0340567	similar to NM_002370 mago-nashi-like protein in Homo sapiens [Schistosoma japonicum]
612	1	S_japonicum_NCBI	gi|226482063	66	12631	5	3	0.98	0.0340567	Ribosomal Protein, Large subunit [Schistosoma japonicum]
849	1	S_japonicum_NCBI	gi|60701174	37	8168	2	1	0.98	0.0340567	SJCHGC09814 protein [Schistosoma japonicum]
109	1	S_japonicum_NCBI	gi|226486796	449	39857	19	7	0.97	0.0337092	pyruvate dehydrogenase E1 component, beta subunit [Schistosoma japonicum]
171	1	S_japonicum_NCBI	gi|226479338	276	48587	16	11	0.97	0.0337092	eukaryotic translation elongation factor 1 gamma [Schistosoma japonicum]
204	1	S_japonicum_NCBI	gi|15128199	237	30752	14	7	0.97	0.0337092	arginase [Schistosoma japonicum]
298	1	S_japonicum_NCBI	gi|56756673	171	17344	8	4	0.97	0.0337092	SJCHGC01133 protein [Schistosoma japonicum]
568	1	S_japonicum_NCBI	gi|56754688	74	21771	7	5	0.97	0.0337092	SJCHGC01853 protein [Schistosoma japonicum]
397	1	S_japonicum_NCBI	gi|76154582	124	26508	7	6	0.96	0.0333617	SJCHGC08721 protein [Schistosoma japonicum]
384	1	S_japonicum_NCBI	gi|56757109	133	17501	9	4	0.95	0.0330142	SJCHGC09063 protein [Schistosoma japonicum]
600	1	S_japonicum_NCBI	gi|3641346	68	22204	5	4	0.95	0.0330142	apoferritin-2 [Schistosoma japonicum]
160	1	S_japonicum_NCBI	gi|29841298	298	22320	11	5	0.94	0.0326667	similar to GTP-binding protein Sara,(AE003738 sar1 gene product in Drosophila melanogaster [Schistosoma japonicum]
446	1	S_japonicum_NCBI	gi|56758052	105	13158	3	3	0.93	0.0323192	SJCHGC09481 protein [Schistosoma japonicum]
322	1	S_japonicum_NCBI	gi|76156570	161	22664	8	4	0.92	0.0319716	SJCHGC04661 protein [Schistosoma japonicum]
365	1	S_japonicum_NCBI	gi|76154964	142	31964	8	6	0.92	0.0319716	SJCHGC06105 protein [Schistosoma japonicum]
210	2	S_japonicum_NCBI	gi|226479254	210	13447	16	3	0.91	0.0316241	Histone H2A [Schistosoma japonicum]
318	1	S_japonicum_NCBI	gi|60700306	162	8643	8	2	0.91	0.0316241	SJCHGC09767 protein [Schistosoma japonicum]
335	1	S_japonicum_NCBI	gi|3892187	155	18076	7	4	0.91	0.0316241	RNA-binding protein [Schistosoma japonicum]
306	1	S_japonicum_NCBI	gi|56752913	168	27710	10	6	0.9	0.0312766	SJCHGC07042 protein [Schistosoma japonicum]
348	1	S_japonicum_NCBI	gi|76155957	149	32552	8	7	0.9	0.0312766	SJCHGC05582 protein [Schistosoma japonicum]
396	1	S_japonicum_NCBI	gi|76161856	124	8773	4	1	0.9	0.0312766	elongation factor-2 [Schistosoma japonicum]
73	1	S_japonicum_NCBI	gi|56754541	696	47272	26	9	0.89	0.0309291	SJCHGC05888 protein [Schistosoma japonicum]
111	1	S_japonicum_NCBI	gi|56753812	444	71315	28	15	0.89	0.0309291	SJCHGC06900 protein [Schistosoma japonicum]
405	1	S_japonicum_NCBI	gi|29841135	119	23224	11	5	0.89	0.0309291	SJCHGC02314 protein [Schistosoma japonicum]
506	1	S_japonicum_NCBI	gi|226478862	87	13662	4	3	0.89	0.0309291	Mitogen-activated protein-binding protein-interacting protein [Schistosoma japonicum]
144	2	S_japonicum_NCBI	gi|257216418	176	28277	8	6	0.88	0.0305816	Tropomyosin-2 [Schistosoma japonicum]
207	1	S_japonicum_NCBI	gi|56757698	234	38056	16	8	0.88	0.0305816	SJCHGC05537 protein [Schistosoma japonicum]
257	1	S_japonicum_NCBI	gi|56758256	196	23378	8	5	0.88	0.0305816	SJCHGC09410 protein [Schistosoma japonicum]
373	1	S_japonicum_NCBI	gi|76163042	139	13778	4	3	0.88	0.0305816	SJCHGC07794 protein [Schistosoma japonicum]
464	1	S_japonicum_NCBI	gi|56754569	99	13775	5	3	0.88	0.0305816	SJCHGC09523 protein [Schistosoma japonicum]
303	1	S_japonicum_NCBI	gi|56758560	169	33370	11	6	0.87	0.0302341	SJCHGC01779 protein [Schistosoma japonicum]
537	1	S_japonicum_NCBI	gi|56753864	81	13857	4	3	0.87	0.0302341	SJCHGC06668 protein [Schistosoma japonicum]
102	1	S_japonicum_NCBI	gi|76156161	455	58342	22	10	0.86	0.0298865	SJCHGC06130 protein [Schistosoma japonicum]
149	1	S_japonicum_NCBI	gi|56756398	330	48290	17	10	0.86	0.0298865	SJCHGC02556 protein [Schistosoma japonicum]
659	1	S_japonicum_NCBI	gi|226469584	58	9129	3	2	0.86	0.0298865	hypothetical protein [Schistosoma japonicum]
775	1	S_japonicum_NCBI	gi|60690701	43	9098	2	2	0.86	0.0298865	SJCHGC04432 protein [Schistosoma japonicum]
162	1	S_japonicum_NCBI	gi|29841459	292	29023	12	6	0.85	0.029539	SJCHGC05735 protein [Schistosoma japonicum]
196	1	S_japonicum_NCBI	gi|29841028	251	34110	9	7	0.85	0.029539	similar to GenBank Accession Number BC018733 CGI-27 protein in Homo sapiens [Schistosoma japonicum]
247	1	S_japonicum_NCBI	gi|76156042	205	33872	14	6	0.85	0.029539	SJCHGC04909 protein [Schistosoma japonicum]
462	1	S_japonicum_NCBI	gi|56757319	100	14213	3	3	0.85	0.029539	SJCHGC01415 protein [Schistosoma japonicum]
569	1	S_japonicum_NCBI	gi|56752751	74	14198	7	3	0.85	0.029539	SJCHGC07198 protein [Schistosoma japonicum]
572	1	S_japonicum_NCBI	gi|56756683	73	14163	4	3	0.85	0.029539	SJCHGC04758 protein [Schistosoma japonicum]
589	1	S_japonicum_NCBI	gi|56752985	70	24364	6	5	0.84	0.0291915	SJCHGC02374 protein [Schistosoma japonicum]
145	1	S_japonicum_NCBI	gi|226467808	339	54787	21	11	0.83	0.028844	ER calcistorin [Schistosoma japonicum]
148	1	S_japonicum_NCBI	gi|226488875	333	59685	21	12	0.83	0.028844	glutamate dehydrogenase 1 [Schistosoma japonicum]
296	1	S_japonicum_NCBI	gi|226487976	172	9303	8	2	0.83	0.028844	protein translocation complex beta [Schistosoma japonicum]
377	1	S_japonicum_NCBI	gi|56754728	136	19589	7	3	0.83	0.028844	SJCHGC05794 protein [Schistosoma japonicum]
154	1	S_japonicum_NCBI	gi|226467155	319	45167	16	9	0.82	0.0284965	Tat-binding protein 10 [Schistosoma japonicum]
313	1	S_japonicum_NCBI	gi|82697983	165	40022	14	7	0.82	0.0284965	adenosine deaminase [Schistosoma japonicum]
315	1	S_japonicum_NCBI	gi|56754557	162	24845	7	5	0.82	0.0284965	SJCHGC01952 protein [Schistosoma japonicum]
332	1	S_japonicum_NCBI	gi|56755547	157	24591	10	5	0.82	0.0284965	SJCHGC02814 protein [Schistosoma japonicum]
93	1	S_japonicum_NCBI	gi|226479024	532	112332	31	20	0.81	0.0281489	Calcium ATPase at 60A [Schistosoma japonicum]
226	4	S_japonicum_NCBI	gi|29841087	137	24994	7	5	0.81	0.0281489	SJCHGC09497 protein [Schistosoma japonicum]
406	1	S_japonicum_NCBI	gi|76156991	119	25023	10	5	0.81	0.0281489	SJCHGC04602 protein [Schistosoma japonicum]
412	1	S_japonicum_NCBI	gi|56759190	117	14776	4	3	0.81	0.0281489	SJCHGC02842 protein [Schistosoma japonicum]
687	1	S_japonicum_NCBI	gi|76155440	55	14797	6	3	0.81	0.0281489	SJCHGC01549 protein [Schistosoma japonicum]
194	1	S_japonicum_NCBI	gi|29840967	252	20068	11	4	0.8	0.0278014	similar to GenBank Accession Number AY050567 microsomal glutathione S-transferase in Oryctolagus cuniculus [Schistosoma japonicum]
255	1	S_japonicum_NCBI	gi|56754249	197	20137	9	3	0.8	0.0278014	SJCHGC04797 protein [Schistosoma japonicum]
584	1	S_japonicum_NCBI	gi|226471132	71	25192	6	4	0.8	0.0278014	lysophospholipase II [Schistosoma japonicum]
64	3	S_japonicum_NCBI	gi|56756693	127	20152	9	3	0.79	0.0274539	SJCHGC04671 protein [Schistosoma japonicum]
207	2	S_japonicum_NCBI	gi|56755277	139	25379	10	5	0.79	0.0274539	unknown [Schistosoma japonicum]
494	1	S_japonicum_NCBI	gi|226473866	90	20232	6	4	0.79	0.0274539	Ferritin-1 heavy chain [Schistosoma japonicum]
529	1	S_japonicum_NCBI	gi|56757557	82	20332	6	3	0.79	0.0274539	unknown [Schistosoma japonicum]
725	1	S_japonicum_NCBI	gi|60690611	48	9762	2	2	0.79	0.0274539	SJCHGC04400 protein [Schistosoma japonicum]
962	1	S_japonicum_NCBI	gi|29841382	28	15029	3	3	0.79	0.0274539	similar to GenBank Accession Number AF400197 ribosomal protein L35A in Spodoptera frugiperda [Schistosoma japonicum]
64	4	S_japonicum_NCBI	gi|56758566	105	20514	7	3	0.78	0.0271064	SJCHGC01339 protein [Schistosoma japonicum]
184	1	S_japonicum_NCBI	gi|56758120	260	36901	13	6	0.77	0.0267589	SJCHGC01149 protein [Schistosoma japonicum]
188	1	S_japonicum_NCBI	gi|56756010	258	26129	17	4	0.77	0.0267589	SJCHGC00516 protein [Schistosoma japonicum]
234	1	S_japonicum_NCBI	gi|56755229	211	41960	11	7	0.77	0.0267589	SJCHGC06667 protein [Schistosoma japonicum]
345	1	S_japonicum_NCBI	gi|226466876	150	36831	8	7	0.77	0.0267589	actin related protein 2/3 complex, subunit 2 [Schistosoma japonicum]
380	2	S_japonicum_NCBI	gi|226469200	125	20642	7	4	0.77	0.0267589	Adenine phosphoribosyltransferase, catalyzes the formation of AMP from adenine and 5-phosphoribosylpyrophosphate [Schistosoma japonicum]
395	1	S_japonicum_NCBI	gi|226471400	125	20658	6	4	0.77	0.0267589	Heat shock protein 67B2 [Schistosoma japonicum]
256	1	S_japonicum_NCBI	gi|56758728	197	26296	9	5	0.76	0.0264114	SJCHGC09130 protein [Schistosoma japonicum]
391	1	S_japonicum_NCBI	gi|5305389	127	10112	5	2	0.76	0.0264114	dynein light chain 2 [Schistosoma japonicum]
445	1	S_japonicum_NCBI	gi|56757878	105	15492	4	3	0.76	0.0264114	SJCHGC01827 protein [Schistosoma japonicum]
773	1	S_japonicum_NCBI	gi|226471388	43	4634	1	1	0.76	0.0264114	Glutathione peroxidase [Schistosoma japonicum]
809	1	S_japonicum_NCBI	gi|226482412	39	10146	2	2	0.76	0.0264114	hypothetical protein [Schistosoma japonicum]
125	1	S_japonicum_NCBI	gi|226480744	380	53981	18	9	0.75	0.0260638	Elongation FacTor [Schistosoma japonicum]
154	2	S_japonicum_NCBI	gi|226469024	300	48361	16	8	0.75	0.0260638	proteasome (prosome, macropain) 26S subunit, ATPase, 3 [Schistosoma japonicum]
249	1	S_japonicum_NCBI	gi|226469048	204	26537	10	5	0.75	0.0260638	hypothetical protein [Schistosoma japonicum]
282	1	S_japonicum_NCBI	gi|56757261	177	32060	10	5	0.75	0.0260638	SJCHGC02779 protein [Schistosoma japonicum]
456	1	S_japonicum_NCBI	gi|56756717	102	21137	8	4	0.75	0.0260638	SJCHGC02843 protein [Schistosoma japonicum]
890	1	S_japonicum_NCBI	gi|257215856	33	15700	4	3	0.75	0.0260638	Suppressor of profilin 2 [Schistosoma japonicum]
134	1	S_japonicum_NCBI	gi|56759504	360	32368	19	6	0.74	0.0257163	unknown [Schistosoma japonicum]
371	1	S_japonicum_NCBI	gi|76152851	139	15726	5	3	0.74	0.0257163	SJCHGC02196 protein [Schistosoma japonicum]
286	1	S_japonicum_NCBI	gi|56755605	176	21456	9	4	0.73	0.0253688	SJCHGC06655 protein [Schistosoma japonicum]
330	1	S_japonicum_NCBI	gi|29841072	158	32508	9	6	0.73	0.0253688	similar to NM_025898 N-ethylmaleimide sensitive fusion protein attachment protein alpha; Alpha-soluble NSF attachment protein (SNAP-alpha)in Mus musculus [Schistosoma japonicum]
350	1	S_japonicum_NCBI	gi|56756847	148	32606	8	6	0.73	0.0253688	SJCHGC06938 protein [Schistosoma japonicum]
414	1	S_japonicum_NCBI	gi|226483585	117	38309	9	5	0.73	0.0253688	arsenite-transporting ATPase [Schistosoma japonicum]
664	1	S_japonicum_NCBI	gi|76163127	58	15935	3	2	0.73	0.0253688	SJCHGC08698 protein [Schistosoma japonicum]
147	1	S_japonicum_NCBI	gi|3510498	335	66614	22	11	0.72	0.0250213	calcium-binding protein Sj66 precursor [Schistosoma japonicum]
169	1	S_japonicum_NCBI	gi|76156276	280	67140	14	11	0.72	0.0250213	SJCHGC06250 protein [Schistosoma japonicum]
213	1	S_japonicum_NCBI	gi|56754181	230	44453	13	8	0.72	0.0250213	SJCHGC01355 protein [Schistosoma japonicum]
218	1	S_japonicum_NCBI	gi|56435063	226	33001	13	6	0.72	0.0250213	succinate dehydrogenase iron-sulfur protein [Schistosoma japonicum]
248	1	S_japonicum_NCBI	gi|29841001	204	27395	10	5	0.72	0.0250213	similar to NM_008163 growth factor receptor bound protein 2 [Schistosoma japonicum]
459	1	S_japonicum_NCBI	gi|76162775	101	10628	6	2	0.71	0.0246738	SJCHGC05502 protein [Schistosoma japonicum]
135	1	S_japonicum_NCBI	gi|56756751	359	50916	13	9	0.7	0.0243262	SJCHGC06227 protein [Schistosoma japonicum]
452	1	S_japonicum_NCBI	gi|56756871	104	33940	9	4	0.7	0.0243262	SJCHGC02761 protein [Schistosoma japonicum]
638	1	S_japonicum_NCBI	gi|56756675	61	16446	5	2	0.7	0.0243262	SJCHGC03348 protein [Schistosoma japonicum]
193	1	S_japonicum_NCBI	gi|29840996	253	28300	10	4	0.69	0.0239787	similar to GenBank Accession Number Q9D832 DnaJ homolog subfamily B member 4 [Schistosoma japonicum]
209	1	S_japonicum_NCBI	gi|56757988	234	28244	12	4	0.69	0.0239787	SJCHGC06662 protein [Schistosoma japonicum]
337	1	S_japonicum_NCBI	gi|56753179	154	16678	7	3	0.69	0.0239787	SJCHGC00720 protein [Schistosoma japonicum]
606	1	S_japonicum_NCBI	gi|56756881	67	16787	5	3	0.69	0.0239787	SJCHGC01959 protein [Schistosoma japonicum]
751	1	S_japonicum_NCBI	gi|76154396	45	16769	3	2	0.69	0.0239787	SJCHGC03707 protein [Schistosoma japonicum]
305	1	S_japonicum_NCBI	gi|226468588	168	40432	9	6	0.68	0.0236312	Tropomodulin [Schistosoma japonicum]
320	1	S_japonicum_NCBI	gi|76155251	162	52477	12	9	0.68	0.0236312	SJCHGC05226 protein [Schistosoma japonicum]
663	1	S_japonicum_NCBI	gi|29840933	58	16866	4	3	0.68	0.0236312	similar to GenBank Accession Number AF035017 synaptobrevin in Xenopus laevis, vesicle-associated membrane protein 2 (VAMP-2) (Synaptobrevin 2) (SYBII) [Schistosoma japonicum]
216	1	S_japonicum_NCBI	gi|29841176	228	34824	9	6	0.67	0.0232837	similar to GenBank Accession Number L78668 60S ribosomal protein L5A [Schistosoma japonicum]
220	1	S_japonicum_NCBI	gi|56753919	224	17165	7	3	0.67	0.0232837	SJCHGC09069 protein [Schistosoma japonicum]
226	6	S_japonicum_NCBI	gi|226469998	92	22962	7	4	0.67	0.0232837	RAB18, member Ras oncogene family [Schistosoma japonicum]
583	1	S_japonicum_NCBI	gi|30995483	72	17137	3	2	0.67	0.0232837	ubiquitin-conjugating enzyme E [Schistosoma japonicum]
792	1	S_japonicum_NCBI	gi|76153045	41	17158	4	3	0.67	0.0232837	SJCHGC04056 protein [Schistosoma japonicum]
92	1	S_japonicum_NCBI	gi|56752573	539	83968	22	12	0.66	0.0229362	SJCHGC09287 protein [Schistosoma japonicum]
251	1	S_japonicum_NCBI	gi|29841421	203	47666	15	8	0.66	0.0229362	similar to NM_019693 HLA-B associated transcript 1 in Homo sapiens [Schistosoma japonicum]
280	1	S_japonicum_NCBI	gi|76162964	178	17357	4	2	0.66	0.0229362	SJCHGC07036 protein [Schistosoma japonicum]
302	1	S_japonicum_NCBI	gi|56753153	169	29544	10	5	0.66	0.0229362	SJCHGC05978 protein [Schistosoma japonicum]
343	1	S_japonicum_NCBI	gi|76152786	152	17310	7	3	0.66	0.0229362	SJCHGC01113 protein [Schistosoma japonicum]
492	1	S_japonicum_NCBI	gi|76154787	91	23425	4	4	0.66	0.0229362	SJCHGC06063 protein [Schistosoma japonicum]
619	1	S_japonicum_NCBI	gi|29841049	65	17454	5	3	0.66	0.0229362	SJCHGC02568 protein [Schistosoma japonicum]
700	1	S_japonicum_NCBI	gi|56754321	52	11372	2	2	0.66	0.0229362	SJCHGC02749 protein [Schistosoma japonicum]
182	1	S_japonicum_NCBI	gi|56756665	262	35830	11	6	0.65	0.0225887	SJCHGC02563 protein [Schistosoma japonicum]
226	2	S_japonicum_NCBI	gi|226470408	163	23527	9	4	0.65	0.0225887	Rab-protein 10 [Schistosoma japonicum]
393	1	S_japonicum_NCBI	gi|29841092	126	23794	7	4	0.65	0.0225887	similar to GenBank Accession Number X78167 ribosomal protein L15 in Rattus norvegicus [Schistosoma japonicum]
909	1	S_japonicum_NCBI	gi|56758488	32	11453	3	2	0.65	0.0225887	SJCHGC02564 protein [Schistosoma japonicum]
317	1	S_japonicum_NCBI	gi|257207366	162	42597	14	7	0.64	0.0222411	Alpha-centractin (Centractin) (Centrosome-associated actin homolog) (Actin-RPV) (ARP1) [Schistosoma japonicum]
714	1	S_japonicum_NCBI	gi|56752843	50	24021	4	4	0.64	0.0222411	SJCHGC01739 protein [Schistosoma japonicum]
884	1	S_japonicum_NCBI	gi|226484854	34	5480	1	1	0.64	0.0222411	hypotheticial protein [Schistosoma japonicum]
1004	1	S_japonicum_NCBI	gi|226489356	25	11705	3	2	0.64	0.0222411	Cytochrome oxidase c, subunit VIb,domain-containing protein [Schistosoma japonicum]
180	1	S_japonicum_NCBI	gi|29840895	266	61796	16	9	0.63	0.0218936	similar to alpha-L-fucosidase [Schistosoma japonicum]
189	1	S_japonicum_NCBI	gi|226471474	257	42907	11	7	0.63	0.0218936	Enhancer of zeste homolog 1 (ENX-2) [Schistosoma japonicum]
199	1	S_japonicum_NCBI	gi|56752969	245	49088	15	8	0.63	0.0218936	SJCHGC09431 protein [Schistosoma japonicum]
215	1	S_japonicum_NCBI	gi|52783257	228	18062	9	2	0.63	0.0218936	RecName: Full=60S ribosomal protein L24
256	2	S_japonicum_NCBI	gi|56758178	160	24191	8	4	0.63	0.0218936	SJCHGC05511 protein [Schistosoma japonicum]
964	1	S_japonicum_NCBI	gi|76155345	28	18078	3	3	0.63	0.0218936	SJCHGC08397 protein [Schistosoma japonicum]
300	1	S_japonicum_NCBI	gi|56754166	170	69182	15	11	0.62	0.0215461	SJCHGC09310 protein [Schistosoma japonicum]
363	1	S_japonicum_NCBI	gi|56758302	143	18152	6	3	0.62	0.0215461	SJCHGC06584 protein [Schistosoma japonicum]
166	1	S_japonicum_NCBI	gi|226482308	283	43892	10	7	0.61	0.0211986	isocitrate dehydrogenase (NAD+) [Schistosoma japonicum]
177	1	S_japonicum_NCBI	gi|226467550	271	43849	15	6	0.61	0.0211986	gelsolin [Schistosoma japonicum]
259	1	S_japonicum_NCBI	gi|56756901	193	88448	18	14	0.61	0.0211986	SJCHGC01809 protein [Schistosoma japonicum]
323	1	S_japonicum_NCBI	gi|76155144	161	44414	10	7	0.61	0.0211986	SJCHGC05023 protein [Schistosoma japonicum]
358	1	S_japonicum_NCBI	gi|76155192	145	37742	8	5	0.61	0.0211986	SJCHGC06754 protein [Schistosoma japonicum]
402	1	S_japonicum_NCBI	gi|76156076	122	24758	6	4	0.61	0.0211986	SJCHGC06109 protein [Schistosoma japonicum]
442	1	S_japonicum_NCBI	gi|56754189	106	44243	9	7	0.61	0.0211986	SJCHGC02866 protein [Schistosoma japonicum]
505	1	S_japonicum_NCBI	gi|226467572	87	12101	4	2	0.61	0.0211986	hypothetical protein [Schistosoma japonicum]
515	1	S_japonicum_NCBI	gi|56757055	86	24953	5	4	0.61	0.0211986	SJCHGC06083 protein [Schistosoma japonicum]
796	1	S_japonicum_NCBI	gi|226475120	40	12070	2	2	0.61	0.0211986	peptidylprolyl isomerase [Schistosoma japonicum]
276	1	S_japonicum_NCBI	gi|76162587	181	12169	5	2	0.6	0.0208511	SJCHGC04345 protein [Schistosoma japonicum]
295	1	S_japonicum_NCBI	gi|56752873	172	38063	7	6	0.6	0.0208511	SJCHGC06313 protein [Schistosoma japonicum]
625	1	S_japonicum_NCBI	gi|56756212	64	25322	5	3	0.6	0.0208511	SJCHGC09385 protein [Schistosoma japonicum]
715	1	S_japonicum_NCBI	gi|226478076	50	18607	3	3	0.6	0.0208511	ubiquitin-conjugating enzyme E2G 2 [Schistosoma japonicum]
815	1	S_japonicum_NCBI	gi|226469802	39	12174	3	2	0.6	0.0208511	small nuclear ribonucleoprotein [Schistosoma japonicum]
268	1	S_japonicum_NCBI	gi|56752957	187	45160	9	5	0.59	0.0205036	SJCHGC06362 protein [Schistosoma japonicum]
439	1	S_japonicum_NCBI	gi|76154299	107	32156	8	5	0.59	0.0205036	SJCHGC05636 protein [Schistosoma japonicum]
1122	1	S_japonicum_NCBI	gi|226470356	20	5879	1	1	0.59	0.0205036	hypotheticial protein [Schistosoma japonicum]
100	1	S_japonicum_NCBI	gi|56755099	463	66399	16	10	0.58	0.020156	SJCHGC00848 protein [Schistosoma japonicum]
179	1	S_japonicum_NCBI	gi|226469632	267	19235	12	3	0.58	0.020156	Mitochondrial import receptor subunit TOM22 homolog [Schistosoma japonicum]
287	1	S_japonicum_NCBI	gi|56756627	176	45863	9	7	0.58	0.020156	SJCHGC05906 protein [Schistosoma japonicum]
361	1	S_japonicum_NCBI	gi|29841410	143	19186	9	3	0.58	0.020156	similar to NM_007030 brain-specific protein p25 alpha in Homo sapiens [Schistosoma japonicum]
585	1	S_japonicum_NCBI	gi|56753832	71	12653	2	2	0.58	0.020156	SJCHGC05994 protein [Schistosoma japonicum]
728	1	S_japonicum_NCBI	gi|76163060	48	12625	2	2	0.58	0.020156	SJCHGC07881 protein [Schistosoma japonicum]
922	1	S_japonicum_NCBI	gi|29841408	31	19272	3	3	0.58	0.020156	similar to NM_006276 splicing factor, arginine/serine-rich 7 [Schistosoma japonicum]
945	1	S_japonicum_NCBI	gi|56754999	29	19321	4	3	0.58	0.020156	SJCHGC05530 protein [Schistosoma japonicum]
136	1	S_japonicum_NCBI	gi|226487424	357	114716	23	15	0.57	0.0198085	ubiquitin-activating enzyme E1 [Schistosoma japonicum]
471	1	S_japonicum_NCBI	gi|56752987	97	19571	5	3	0.57	0.0198085	SJCHGC02778 protein [Schistosoma japonicum]
513	1	S_japonicum_NCBI	gi|76155563	86	19415	4	3	0.57	0.0198085	SJCHGC05688 protein [Schistosoma japonicum]
929	1	S_japonicum_NCBI	gi|226474208	30	5984	1	1	0.57	0.0198085	hypotheticial protein [Schistosoma japonicum]
987	1	S_japonicum_NCBI	gi|226466828	26	6034	1	1	0.57	0.0198085	hypotheticial protein [Schistosoma japonicum]
996	1	S_japonicum_NCBI	gi|226474206	25	6014	2	1	0.57	0.0198085	hypotheticial protein [Schistosoma japonicum]
1273	1	S_japonicum_NCBI	gi|76162440	13	5974	1	1	0.57	0.0198085	SJCHGC02623 protein [Schistosoma japonicum]
53	2	S_japonicum_NCBI	gi|226480086	411	82135	19	12	0.56	0.019461	NEM-sensitive fusion protein 2 [Schistosoma japonicum]
151	2	S_japonicum_NCBI	gi|76154256	68	40588	7	6	0.56	0.019461	SJCHGC05130 protein [Schistosoma japonicum]
221	1	S_japonicum_NCBI	gi|171473883	223	47208	10	6	0.56	0.019461	SJCHGC05607 protein [Schistosoma japonicum]
227	1	S_japonicum_NCBI	gi|2102722	217	47562	11	6	0.56	0.019461	aspartic protease precursor, partial [Schistosoma japonicum]
582	1	S_japonicum_NCBI	gi|68479973	72	19765	3	3	0.56	0.019461	unknown [Schistosoma japonicum]
51	2	S_japonicum_NCBI	gi|56755469	299	27288	11	3	0.55	0.0191135	SJCHGC01653 protein [Schistosoma japonicum]
217	1	S_japonicum_NCBI	gi|29841163	227	33880	11	5	0.55	0.0191135	SJCHGC06206 protein [Schistosoma japonicum]
241	1	S_japonicum_NCBI	gi|56755029	207	34117	11	5	0.55	0.0191135	SJCHGC01641 protein [Schistosoma japonicum]
308	1	S_japonicum_NCBI	gi|75002933	167	48137	12	7	0.55	0.0191135	RecName: Full=Adenylosuccinate synthetase; Short=AMPSase; Short=AdSS; AltName: Full=IMP--aspartate ligase
389	1	S_japonicum_NCBI	gi|76155508	128	41323	10	6	0.55	0.0191135	SJCHGC06570 protein [Schistosoma japonicum]
467	1	S_japonicum_NCBI	gi|56753872	99	13060	4	2	0.55	0.0191135	SJCHGC06289 protein [Schistosoma japonicum]
511	1	S_japonicum_NCBI	gi|29840956	86	27109	6	4	0.55	0.0191135	similar to GenBank Accession Number AE003550 CG6707 gene product in alt 2 in Drosophila melanogaster [Schistosoma japonicum]
953	1	S_japonicum_NCBI	gi|56755121	28	13133	2	2	0.55	0.0191135	unknown [Schistosoma japonicum]
176	1	S_japonicum_NCBI	gi|56754790	272	62922	13	8	0.54	0.018766	SJCHGC09277 protein [Schistosoma japonicum]
178	1	S_japonicum_NCBI	gi|56757241	269	55494	11	8	0.54	0.018766	SJCHGC02464 protein [Schistosoma japonicum]
270	1	S_japonicum_NCBI	gi|56756440	186	41566	12	6	0.54	0.018766	SJCHGC06111 protein [Schistosoma japonicum]
307	1	S_japonicum_NCBI	gi|56757127	168	41945	11	6	0.54	0.018766	SJCHGC07012 protein [Schistosoma japonicum]
366	1	S_japonicum_NCBI	gi|56755349	142	20583	6	3	0.54	0.018766	SJCHGC03296 protein [Schistosoma japonicum]
386	1	S_japonicum_NCBI	gi|29841190	129	41516	8	5	0.54	0.018766	SJCHGC02171 protein [Schistosoma japonicum]
1091	1	S_japonicum_NCBI	gi|76152557	22	13410	2	2	0.54	0.018766	SJCHGC08375 protein [Schistosoma japonicum]
151	1	S_japonicum_NCBI	gi|257215712	329	85649	17	10	0.53	0.0184184	Kinesin heavy chain [Schistosoma japonicum]
163	1	S_japonicum_NCBI	gi|56759336	291	42466	12	6	0.53	0.0184184	SJCHGC01351 protein [Schistosoma japonicum]
290	1	S_japonicum_NCBI	gi|29841326	174	20825	5	3	0.53	0.0184184	similar to GenBank Accession Number AF174644 rac GTPase in Xenopus laevis [Schistosoma japonicum]
346	1	S_japonicum_NCBI	gi|56755003	149	28012	9	4	0.53	0.0184184	SJCHGC05022 protein [Schistosoma japonicum]
360	1	S_japonicum_NCBI	gi|56759096	144	20615	8	3	0.53	0.0184184	SJCHGC06659 protein [Schistosoma japonicum]
380	1	S_japonicum_NCBI	gi|56754305	134	20858	6	3	0.53	0.0184184	SJCHGC09559 protein [Schistosoma japonicum]
388	1	S_japonicum_NCBI	gi|56758156	128	35262	8	5	0.53	0.0184184	SJCHGC06134 protein [Schistosoma japonicum]
542	1	S_japonicum_NCBI	gi|226482312	79	13565	4	2	0.53	0.0184184	V-type H+-transporting ATPase subunit F [Schistosoma japonicum]
521	1	S_japonicum_NCBI	gi|29840959	85	13908	4	2	0.52	0.0180709	hypothetical protein [Schistosoma japonicum]
653	1	S_japonicum_NCBI	gi|76156709	59	21197	4	3	0.52	0.0180709	SJCHGC04622 protein [Schistosoma japonicum]
793	1	S_japonicum_NCBI	gi|29841439	41	13840	2	2	0.52	0.0180709	SJCHGC06842 protein [Schistosoma japonicum]
837	1	S_japonicum_NCBI	gi|226478630	38	6508	1	1	0.52	0.0180709	hypotheticial protein [Schistosoma japonicum]
1148	1	S_japonicum_NCBI	gi|76163178	19	6531	1	1	0.52	0.0180709	SJCHGC09669 protein [Schistosoma japonicum]
267	1	S_japonicum_NCBI	gi|257205592	187	66356	12	9	0.51	0.0177234	Serine/threonine-protein phosphatase 2A 65 kDa regulatory subunit A alpha isoform [Schistosoma japonicum]
353	1	S_japonicum_NCBI	gi|56758088	148	21595	5	3	0.51	0.0177234	SJCHGC05786 protein [Schistosoma japonicum]
588	1	S_japonicum_NCBI	gi|56758878	71	14002	3	2	0.51	0.0177234	SJCHGC08836 protein [Schistosoma japonicum]
744	1	S_japonicum_NCBI	gi|226470754	46	14148	2	2	0.51	0.0177234	putative small nuclear ribonucleoprotein Sm D2 [Schistosoma japonicum]
869	1	S_japonicum_NCBI	gi|226468830	35	6668	1	1	0.51	0.0177234	ATPase, F1 complex, epsilon subunit [Schistosoma japonicum]
150	1	S_japonicum_NCBI	gi|56758852	330	51817	15	6	0.5	0.0173759	SJCHGC01621 protein [Schistosoma japonicum]
314	2	S_japonicum_NCBI	gi|76155150	78	14291	4	2	0.5	0.0173759	SJCHGC08224 protein [Schistosoma japonicum]
398	1	S_japonicum_NCBI	gi|56755741	124	44247	8	6	0.5	0.0173759	SJCHGC06030 protein [Schistosoma japonicum]
510	1	S_japonicum_NCBI	gi|76156661	86	14350	3	2	0.5	0.0173759	SJCHGC07586 protein [Schistosoma japonicum]
131	2	S_japonicum_NCBI	gi|76155857	120	60144	10	8	0.49	0.0170284	SJCHGC02570 protein [Schistosoma japonicum]
143	1	S_japonicum_NCBI	gi|56757932	343	37305	15	5	0.49	0.0170284	SJCHGC05710 protein [Schistosoma japonicum]
284	1	S_japonicum_NCBI	gi|29841024	177	45422	12	6	0.49	0.0170284	similar to GenBank Accession Number AF145308 26S proteasome regulatory complex subunit p42A in Drosophila melanogaster [Schistosoma japonicum]
385	1	S_japonicum_NCBI	gi|226489641	131	68414	10	9	0.49	0.0170284	Putative actin-interacting protein 1 [Schistosoma japonicum]
411	1	S_japonicum_NCBI	gi|76157353	117	14538	3	2	0.49	0.0170284	SJCHGC04944 protein [Schistosoma japonicum]
415	1	S_japonicum_NCBI	gi|29841077	117	29642	8	4	0.49	0.0170284	similar to NM_058275 probable 60S ribosomal protein L7 in Caenorhabditis elegans [Schistosoma japonicum]
431	1	S_japonicum_NCBI	gi|226481411	109	30082	5	4	0.49	0.0170284	20S proteasome subunit alpha 8 [Schistosoma japonicum]
497	1	S_japonicum_NCBI	gi|56757157	89	14638	3	2	0.49	0.0170284	unknown [Schistosoma japonicum]
764	1	S_japonicum_NCBI	gi|29840944	44	14499	2	2	0.49	0.0170284	SJCHGC06741 protein [Schistosoma japonicum]
892	1	S_japonicum_NCBI	gi|60687582	33	6858	1	1	0.49	0.0170284	ribosomal protein S29 [Schistosoma japonicum]
1174	1	S_japonicum_NCBI	gi|226471290	18	6877	1	1	0.49	0.0170284	hypotheticial protein [Schistosoma japonicum]
116	1	S_japonicum_NCBI	gi|226484478	420	100805	25	13	0.48	0.0166809	Cell division cycle and apoptosis regulator protein 1 [Schistosoma japonicum]
159	1	S_japonicum_NCBI	gi|74900189	301	30679	14	3	0.48	0.0166809	RecName: Full=40S ribosomal protein SA
229	1	S_japonicum_NCBI	gi|4104873	214	38552	12	5	0.48	0.0166809	calponin homolog [Schistosoma japonicum]
327	1	S_japonicum_NCBI	gi|56757459	159	22546	8	2	0.48	0.0166809	SJCHGC00879 protein [Schistosoma japonicum]
437	1	S_japonicum_NCBI	gi|56757443	108	30257	8	4	0.48	0.0166809	SJCHGC06753 protein [Schistosoma japonicum]
461	1	S_japonicum_NCBI	gi|226477856	100	54133	7	6	0.48	0.0166809	putative dihydrolipoamide S-acetyltransferase (E2 component of pyruvate dehydrogenase complex) [Schistosoma japonicum]
518	1	S_japonicum_NCBI	gi|56753101	85	22596	7	3	0.48	0.0166809	SJCHGC09296 protein [Schistosoma japonicum]
525	1	S_japonicum_NCBI	gi|226468650	83	46138	7	5	0.48	0.0166809	Estrogen-regulated protein EP45 precursor [Schistosoma japonicum]
576	1	S_japonicum_NCBI	gi|226488108	73	22512	4	3	0.48	0.0166809	Ubiquitin C-terminal hydrolase [Schistosoma japonicum]
765	1	S_japonicum_NCBI	gi|76154497	43	30147	4	4	0.48	0.0166809	SJCHGC05626 protein [Schistosoma japonicum]
774	1	S_japonicum_NCBI	gi|226470096	43	7074	2	1	0.48	0.0166809	diazepam-binding inhibitor [Schistosoma japonicum]
1159	1	S_japonicum_NCBI	gi|56755503	18	14913	2	2	0.48	0.0166809	SJCHGC05478 protein [Schistosoma japonicum]
1225	1	S_japonicum_NCBI	gi|226470870	16	6957	1	1	0.48	0.0166809	hypotheticial protein [Schistosoma japonicum]
120	1	S_japonicum_NCBI	gi|56755799	408	15143	14	2	0.47	0.0163333	SJCHGC09286 protein [Schistosoma japonicum]
262	1	S_japonicum_NCBI	gi|3892185	191	54576	13	7	0.47	0.0163333	protein disulfide isomerase [Schistosoma japonicum]
368	1	S_japonicum_NCBI	gi|56759044	142	54254	9	7	0.47	0.0163333	SJCHGC09280 protein [Schistosoma japonicum]
381	1	S_japonicum_NCBI	gi|226470444	134	22955	9	3	0.47	0.0163333	Rho GDP-dissociation inhibitor 2 [Schistosoma japonicum]
611	1	S_japonicum_NCBI	gi|76156624	67	22910	3	3	0.47	0.0163333	SJCHGC08765 protein [Schistosoma japonicum]
1015	1	S_japonicum_NCBI	gi|29840961	24	15014	2	2	0.47	0.0163333	SJCHGC06294 protein [Schistosoma japonicum]
181	1	S_japonicum_NCBI	gi|226480584	264	55434	12	6	0.46	0.0159858	Coatomer subunit delta [Schistosoma japonicum]
312	1	S_japonicum_NCBI	gi|13183614	165	23392	6	3	0.46	0.0159858	Sj-Ts4 protein [Schistosoma japonicum]
369	1	S_japonicum_NCBI	gi|56753425	141	31548	7	3	0.46	0.0159858	SJCHGC06366 protein [Schistosoma japonicum]
556	1	S_japonicum_NCBI	gi|30995339	77	23672	5	3	0.46	0.0159858	breast basic conserved protein [Schistosoma japonicum]
581	1	S_japonicum_NCBI	gi|56756350	72	15527	3	2	0.46	0.0159858	SJCHGC02419 protein [Schistosoma japonicum]
1257	1	S_japonicum_NCBI	gi|76162495	14	7295	1	1	0.46	0.0159858	SJCHGC03125 protein [Schistosoma japonicum]
236	1	S_japonicum_NCBI	gi|347954075	210	65614	14	8	0.45	0.0156383	thioredoxin glutathione reductase [Schistosoma japonicum]
245	1	S_japonicum_NCBI	gi|226479158	206	81832	14	10	0.45	0.0156383	putative GMP synthase [Schistosoma japonicum]
334	1	S_japonicum_NCBI	gi|29840985	156	24010	5	3	0.45	0.0156383	similar to NM_075460 Y60A3A [Schistosoma japonicum]
351	1	S_japonicum_NCBI	gi|56754595	148	48837	9	6	0.45	0.0156383	SJCHGC01743 protein [Schistosoma japonicum]
422	1	S_japonicum_NCBI	gi|56759466	113	40034	6	5	0.45	0.0156383	SJCHGC06636 protein [Schistosoma japonicum]
545	1	S_japonicum_NCBI	gi|29841166	79	40465	6	5	0.45	0.0156383	similar to GenBank Accession Number AE003462 gamma Snap gene product in Drosophila melanogaster [Schistosoma japonicum]
564	1	S_japonicum_NCBI	gi|60692830	75	7601	4	1	0.45	0.0156383	SJCHGC06493 protein [Schistosoma japonicum]
618	1	S_japonicum_NCBI	gi|56758646	65	23948	4	3	0.45	0.0156383	SJCHGC06212 protein [Schistosoma japonicum]
641	1	S_japonicum_NCBI	gi|226479712	60	15758	2	2	0.45	0.0156383	hypothetical protein [Schistosoma japonicum]
1063	1	S_japonicum_NCBI	gi|56754283	22	15661	2	2	0.45	0.0156383	SJCHGC06502 protein [Schistosoma japonicum]
1090	1	S_japonicum_NCBI	gi|226472252	22	7494	1	1	0.45	0.0156383	hypothetical protein [Schistosoma japonicum]
239	1	S_japonicum_NCBI	gi|56755529	209	32906	8	4	0.44	0.0152908	SJCHGC07024 protein [Schistosoma japonicum]
301	1	S_japonicum_NCBI	gi|226480804	170	41513	7	5	0.44	0.0152908	Stomatin-like protein 2 [Schistosoma japonicum]
319	1	S_japonicum_NCBI	gi|56752609	162	57647	10	7	0.44	0.0152908	SJCHGC06223 protein [Schistosoma japonicum]
419	1	S_japonicum_NCBI	gi|226479952	114	24216	4	3	0.44	0.0152908	Tegumental protein [Schistosoma japonicum]
424	1	S_japonicum_NCBI	gi|76155174	111	24473	3	3	0.44	0.0152908	SJCHGC07313 protein [Schistosoma japonicum]
489	1	S_japonicum_NCBI	gi|29840937	92	32616	5	4	0.44	0.0152908	hypothetical protein with IG domain [Schistosoma japonicum]
544	1	S_japonicum_NCBI	gi|76155737	79	24319	4	3	0.44	0.0152908	SJCHGC06874 protein [Schistosoma japonicum]
593	1	S_japonicum_NCBI	gi|56755864	70	32536	4	4	0.44	0.0152908	SJCHGC06773 protein [Schistosoma japonicum]
861	1	S_japonicum_NCBI	gi|5817310	36	24233	3	3	0.44	0.0152908	very low density lipoprotein binding protein precursor [Schistosoma japonicum]
226	5	S_japonicum_NCBI	gi|29841146	121	24802	5	3	0.43	0.0149433	similar to NM_078963 GTP-binding protein rab3A in Drosophila melanogaster [Schistosoma japonicum]
279	1	S_japonicum_NCBI	gi|226466844	179	42091	7	5	0.43	0.0149433	calcium binding protein 39 [Schistosoma japonicum]
519	1	S_japonicum_NCBI	gi|56756615	85	25081	8	2	0.43	0.0149433	SJCHGC06054 protein [Schistosoma japonicum]
539	1	S_japonicum_NCBI	gi|6469318	80	24606	3	3	0.43	0.0149433	filamin, partial [Schistosoma japonicum]
599	1	S_japonicum_NCBI	gi|29841134	69	16469	4	2	0.43	0.0149433	similar to GenBank Accession Number P02276 histone H2A [Schistosoma japonicum]
670	1	S_japonicum_NCBI	gi|56756663	57	24939	3	3	0.43	0.0149433	SJCHGC05683 protein [Schistosoma japonicum]
845	1	S_japonicum_NCBI	gi|56756378	37	16154	3	2	0.43	0.0149433	SJCHGC08585 protein [Schistosoma japonicum]
876	1	S_japonicum_NCBI	gi|76154808	35	25104	3	3	0.43	0.0149433	SJCHGC04425 protein [Schistosoma japonicum]
1155	1	S_japonicum_NCBI	gi|76162032	19	7770	1	1	0.43	0.0149433	SJCHGC01046 protein [Schistosoma japonicum]
1262	1	S_japonicum_NCBI	gi|226479106	13	7771	1	1	0.43	0.0149433	G-protein, gamma subunit,domain-containing protein [Schistosoma japonicum]
175	1	S_japonicum_NCBI	gi|226479780	272	86572	13	10	0.42	0.0145957	NADH dehydrogenase (ubiquinone) Fe-S protein 1 [Schistosoma japonicum]
200	1	S_japonicum_NCBI	gi|56754819	244	34393	9	4	0.42	0.0145957	SJCHGC06050 protein [Schistosoma japonicum]
372	1	S_japonicum_NCBI	gi|29840889	139	34210	10	4	0.42	0.0145957	similar to GenBank Accession Number AK005159 cytochrome b5 reductase 1 [Schistosoma japonicum]
429	1	S_japonicum_NCBI	gi|56758822	109	25235	6	3	0.42	0.0145957	SJCHGC05822 protein [Schistosoma japonicum]
435	1	S_japonicum_NCBI	gi|76157417	108	25374	5	3	0.42	0.0145957	SJCHGC04006 protein [Schistosoma japonicum]
441	1	S_japonicum_NCBI	gi|76156667	106	51367	12	6	0.42	0.0145957	SJCHGC05927 protein [Schistosoma japonicum]
666	1	S_japonicum_NCBI	gi|29841123	57	25304	4	3	0.42	0.0145957	SJCHGC06339 protein [Schistosoma japonicum]
755	1	S_japonicum_NCBI	gi|56754587	44	25444	4	3	0.42	0.0145957	SJCHGC06267 protein [Schistosoma japonicum]
805	1	S_japonicum_NCBI	gi|76156005	40	25369	3	3	0.42	0.0145957	SJCHGC03398 protein [Schistosoma japonicum]
891	1	S_japonicum_NCBI	gi|60687858	33	8011	1	1	0.42	0.0145957	SJCHGC02562 protein [Schistosoma japonicum]
291	1	S_japonicum_NCBI	gi|56752663	174	52487	10	6	0.41	0.0142482	SJCHGC06780 protein [Schistosoma japonicum]
602	1	S_japonicum_NCBI	gi|56753319	68	26015	6	3	0.41	0.0142482	SJCHGC02844 protein [Schistosoma japonicum]
707	1	S_japonicum_NCBI	gi|29841212	51	17130	2	2	0.41	0.0142482	similar to GenBank Accession Number AJ312339 putative ribosomal protein L27A protein in Oncorhynchus mykiss [Schistosoma japonicum]
902	1	S_japonicum_NCBI	gi|226483365	32	8149	1	1	0.41	0.0142482	hypothetical protein [Schistosoma japonicum]
933	1	S_japonicum_NCBI	gi|56756767	29	16999	2	2	0.41	0.0142482	SJCHGC07336 protein [Schistosoma japonicum]
966	1	S_japonicum_NCBI	gi|60687708	27	8194	1	1	0.41	0.0142482	SJCHGC01650 protein [Schistosoma japonicum]
272	1	S_japonicum_NCBI	gi|56758352	185	17283	4	2	0.4	0.0139007	SJCHGC03107 protein [Schistosoma japonicum]
336	1	S_japonicum_NCBI	gi|76156133	155	62390	8	6	0.4	0.0139007	SJCHGC05847 protein [Schistosoma japonicum]
359	1	S_japonicum_NCBI	gi|76153410	144	26267	6	3	0.4	0.0139007	SJCHGC01166 protein [Schistosoma japonicum]
443	1	S_japonicum_NCBI	gi|56756769	106	35369	5	4	0.4	0.0139007	SJCHGC05737 protein [Schistosoma japonicum]
472	1	S_japonicum_NCBI	gi|226486708	96	53899	8	6	0.4	0.0139007	dihydrolipoamide dehydrogenase [Schistosoma japonicum]
603	1	S_japonicum_NCBI	gi|226466700	68	71844	8	7	0.4	0.0139007	leukotriene A4 hydrolase [Schistosoma japonicum]
684	1	S_japonicum_NCBI	gi|56756148	55	35191	6	4	0.4	0.0139007	SJCHGC01669 protein [Schistosoma japonicum]
702	1	S_japonicum_NCBI	gi|56756100	52	17282	2	2	0.4	0.0139007	SJCHGC02662 protein [Schistosoma japonicum]
878	1	S_japonicum_NCBI	gi|56756883	34	17276	3	2	0.4	0.0139007	SJCHGC06271 protein [Schistosoma japonicum]
924	1	S_japonicum_NCBI	gi|56758354	30	17354	2	2	0.4	0.0139007	SJCHGC06808 protein [Schistosoma japonicum]
131	1	S_japonicum_NCBI	gi|544584050	367	157127	26	16	0.39	0.0135532	lethal giant larvae protein [Schistosoma japonicum]
325	1	S_japonicum_NCBI	gi|29841447	159	26969	6	3	0.39	0.0135532	SJCHGC06009 protein [Schistosoma japonicum]
455	1	S_japonicum_NCBI	gi|56756467	103	26809	3	3	0.39	0.0135532	SJCHGC05391 protein [Schistosoma japonicum]
862	1	S_japonicum_NCBI	gi|76162607	36	8558	1	1	0.39	0.0135532	SJCHGC04835 protein [Schistosoma japonicum]
1020	1	S_japonicum_NCBI	gi|56757081	24	17769	2	2	0.39	0.0135532	SJCHGC07093 protein [Schistosoma japonicum]
416	1	S_japonicum_NCBI	gi|56755888	116	27971	7	3	0.38	0.0132057	SJCHGC02704 protein [Schistosoma japonicum]
586	1	S_japonicum_NCBI	gi|226466923	71	27753	4	3	0.38	0.0132057	NADH dehydrogenase (ubiquinone) flavoprotein 2 [Schistosoma japonicum]
689	1	S_japonicum_NCBI	gi|76154289	54	47037	5	5	0.38	0.0132057	SJCHGC04623 protein [Schistosoma japonicum]
713	1	S_japonicum_NCBI	gi|60692442	50	8788	2	1	0.38	0.0132057	SJCHGC06060 protein [Schistosoma japonicum]
808	1	S_japonicum_NCBI	gi|56757522	39	18298	2	2	0.38	0.0132057	SJCHGC05469 protein [Schistosoma japonicum]
440	1	S_japonicum_NCBI	gi|60694974	106	8978	4	1	0.37	0.0128582	SJCHGC07534 protein [Schistosoma japonicum]
498	1	S_japonicum_NCBI	gi|56758018	89	28319	3	3	0.37	0.0128582	SJCHGC06750 protein [Schistosoma japonicum]
500	1	S_japonicum_NCBI	gi|76155501	88	28658	7	3	0.37	0.0128582	SJCHGC05656 protein [Schistosoma japonicum]
530	1	S_japonicum_NCBI	gi|56756935	82	47786	5	5	0.37	0.0128582	SJCHGC05295 protein [Schistosoma japonicum]
812	1	S_japonicum_NCBI	gi|56754665	39	28470	6	3	0.37	0.0128582	SJCHGC01239 protein [Schistosoma japonicum]
907	1	S_japonicum_NCBI	gi|76163225	32	8978	1	1	0.37	0.0128582	YptC4 [Schistosoma japonicum]
934	1	S_japonicum_NCBI	gi|56753617	29	18554	2	2	0.37	0.0128582	SJCHGC00639 protein [Schistosoma japonicum]
944	1	S_japonicum_NCBI	gi|226488849	29	8935	1	1	0.37	0.0128582	hypothetical protein [Schistosoma japonicum]
979	1	S_japonicum_NCBI	gi|60687576	27	9004	1	1	0.37	0.0128582	putative U6-snRNA-associated protein [Schistosoma japonicum]
1126	1	S_japonicum_NCBI	gi|256073255	20	8857	3	1	0.37	0.0128582	ubiquitin 1 [Schistosoma mansoni]
1233	1	S_japonicum_NCBI	gi|226483457	15	8877	1	1	0.37	0.0128582	hypothetical protein [Schistosoma japonicum]
53	3	S_japonicum_NCBI	gi|56757317	212	48640	10	5	0.36	0.0125106	SJCHGC00707 protein [Schistosoma japonicum]
170	1	S_japonicum_NCBI	gi|56756112	280	68638	13	7	0.36	0.0125106	SJCHGC02571 protein [Schistosoma japonicum]
211	1	S_japonicum_NCBI	gi|56752675	232	49389	12	5	0.36	0.0125106	SJCHGC09317 protein [Schistosoma japonicum]
285	1	S_japonicum_NCBI	gi|226470388	176	59156	7	6	0.36	0.0125106	mitochondrial processing peptidase [Schistosoma japonicum]
486	1	S_japonicum_NCBI	gi|226482564	93	49294	6	5	0.36	0.0125106	Proteasome 26S subunit subunit 4 ATPase [Schistosoma japonicum]
493	1	S_japonicum_NCBI	gi|257205800	90	38514	5	4	0.36	0.0125106	Glycerol-3-phosphate dehydrogenase, mitochondrial precursor [Schistosoma japonicum]
783	1	S_japonicum_NCBI	gi|56754939	41	19130	2	2	0.36	0.0125106	unknown [Schistosoma japonicum]
790	1	S_japonicum_NCBI	gi|28916470	41	19189	3	2	0.36	0.0125106	calcineurin B [Schistosoma japonicum]
795	1	S_japonicum_NCBI	gi|60700778	41	9156	1	1	0.36	0.0125106	SJCHGC09794 protein [Schistosoma japonicum]
814	1	S_japonicum_NCBI	gi|226479164	39	9175	1	1	0.36	0.0125106	Ubiquitin-fold modifier 1 precursor [Schistosoma japonicum]
1013	1	S_japonicum_NCBI	gi|226481417	24	18926	2	2	0.36	0.0125106	hypothetical protein [Schistosoma japonicum]
1259	1	S_japonicum_NCBI	gi|226490184	14	9077	1	1	0.36	0.0125106	Cysteine-rich protein 1 [Schistosoma japonicum]
238	1	S_japonicum_NCBI	gi|29841006	209	39791	10	4	0.35	0.0121631	similar to NM_010817 26S proteasome regulatory subunit S12; proteasome subunit P40 (MOV34 protein) [Schistosoma japonicum]
546	1	S_japonicum_NCBI	gi|226470036	79	19587	3	2	0.35	0.0121631	ubiquitin-conjugating enzyme E2G 2 [Schistosoma japonicum]
749	1	S_japonicum_NCBI	gi|60691760	45	9384	1	1	0.35	0.0121631	SJCHGC05368 protein [Schistosoma japonicum]
798	1	S_japonicum_NCBI	gi|76157709	40	19393	2	2	0.35	0.0121631	SJCHGC06904 protein [Schistosoma japonicum]
1102	1	S_japonicum_NCBI	gi|14581393	21	9558	1	1	0.35	0.0121631	Sj-Ts1 [Schistosoma japonicum]
299	1	S_japonicum_NCBI	gi|76154961	171	41400	8	4	0.34	0.0118156	SJCHGC05098 protein [Schistosoma japonicum]
504	1	S_japonicum_NCBI	gi|29841214	87	30487	5	3	0.34	0.0118156	SJCHGC06115 protein [Schistosoma japonicum]
580	1	S_japonicum_NCBI	gi|56754098	72	20184	4	2	0.34	0.0118156	SJCHGC06566 protein [Schistosoma japonicum]
637	1	S_japonicum_NCBI	gi|76154962	61	20019	2	2	0.34	0.0118156	SJCHGC08710 protein [Schistosoma japonicum]
64	5	S_japonicum_NCBI	gi|29841386	78	20466	5	2	0.33	0.0114681	similar to GenBank Accession Number M61127 GTP-binding protein in Drosophila melanogaster [Schistosoma japonicum]
399	1	S_japonicum_NCBI	gi|56756246	124	20407	4	2	0.33	0.0114681	SJCHGC02470 protein [Schistosoma japonicum]
465	2	S_japonicum_NCBI	gi|226480042	55	20779	2	2	0.33	0.0114681	ADP-ribosylation factor-like 3 [Schistosoma japonicum]
466	1	S_japonicum_NCBI	gi|226467219	99	42233	9	4	0.33	0.0114681	Splicing factor, arginine/serine-rich 4 [Schistosoma japonicum]
565	1	S_japonicum_NCBI	gi|29841020	75	31430	3	3	0.33	0.0114681	SJCHGC02103 protein [Schistosoma japonicum]
573	1	S_japonicum_NCBI	gi|76152538	73	31014	3	3	0.33	0.0114681	SJCHGC06198 protein [Schistosoma japonicum]
614	1	S_japonicum_NCBI	gi|171473860	66	20599	3	2	0.33	0.0114681	SJCHGC04696 protein [Schistosoma japonicum]
662	1	S_japonicum_NCBI	gi|226469142	58	42280	4	4	0.33	0.0114681	hypothetical protein [Schistosoma japonicum]
691	1	S_japonicum_NCBI	gi|56755769	54	42186	4	4	0.33	0.0114681	SJCHGC06010 protein [Schistosoma japonicum]
750	1	S_japonicum_NCBI	gi|56754997	45	20438	2	2	0.33	0.0114681	SJCHGC05940 protein [Schistosoma japonicum]
868	1	S_japonicum_NCBI	gi|76155274	35	30946	3	3	0.33	0.0114681	SJCHGC06674 protein [Schistosoma japonicum]
971	1	S_japonicum_NCBI	gi|60691744	27	10152	2	1	0.33	0.0114681	SJCHGC05342 protein [Schistosoma japonicum]
984	1	S_japonicum_NCBI	gi|60688662	26	10150	1	1	0.33	0.0114681	SJCHGC03195 protein [Schistosoma japonicum]
1014	1	S_japonicum_NCBI	gi|60602554	24	20872	2	2	0.33	0.0114681	unknown [Schistosoma japonicum]
1044	1	S_japonicum_NCBI	gi|60691704	23	9871	1	1	0.33	0.0114681	SJCHGC05334 protein [Schistosoma japonicum]
1076	1	S_japonicum_NCBI	gi|60692924	22	10135	1	1	0.33	0.0114681	SJCHGC06537 protein [Schistosoma japonicum]
1133	1	S_japonicum_NCBI	gi|29841477	20	20524	2	2	0.33	0.0114681	similar to GenBank Accession Number U54584 histone H1 in Schistosoma mansoni [Schistosoma japonicum]
244	1	S_japonicum_NCBI	gi|226468022	206	54076	11	5	0.32	0.0111206	putative 6-phosphogluconate dehydrogenase [Schistosoma japonicum]
463	1	S_japonicum_NCBI	gi|60692530	100	10225	4	1	0.32	0.0111206	SJCHGC06135 protein [Schistosoma japonicum]
465	1	S_japonicum_NCBI	gi|29841089	99	21081	2	2	0.32	0.0111206	similar to XM_057308 ADP-ribosylation factor-like 2 [Schistosoma japonicum]
476	1	S_japonicum_NCBI	gi|226468392	96	32438	7	3	0.32	0.0111206	2-oxoglutarate dehydrogenase E2 component [Schistosoma japonicum]
495	1	S_japonicum_NCBI	gi|86277314	90	21344	3	2	0.32	0.0111206	Ras protein [Schistosoma japonicum]
496	1	S_japonicum_NCBI	gi|56757380	89	32624	4	3	0.32	0.0111206	SJCHGC05997 protein [Schistosoma japonicum]
525	2	S_japonicum_NCBI	gi|555731	66	43468	4	4	0.32	0.0111206	serpin, partial [Schistosoma japonicum]
543	1	S_japonicum_NCBI	gi|56757510	79	21469	3	2	0.32	0.0111206	SJCHGC06126 protein [Schistosoma japonicum]
654	1	S_japonicum_NCBI	gi|56759110	58	20926	3	2	0.32	0.0111206	SJCHGC06652 protein [Schistosoma japonicum]
730	1	S_japonicum_NCBI	gi|29841351	47	10171	1	1	0.32	0.0111206	hypothetical protein with Glycine cleavage H-protein and 2-oxo acid dehydrogenases acyltransferase component lipoyl binding site [Schistosoma japonicum]
942	1	S_japonicum_NCBI	gi|56754608	29	21250	2	2	0.32	0.0111206	unknown [Schistosoma japonicum]
968	1	S_japonicum_NCBI	gi|60701888	27	10306	1	1	0.32	0.0111206	T-cell-stimulating antigen [Schistosoma japonicum]
1089	1	S_japonicum_NCBI	gi|56756495	22	21561	2	2	0.32	0.0111206	SJCHGC06602 protein [Schistosoma japonicum]
1141	1	S_japonicum_NCBI	gi|29841393	19	20987	2	2	0.32	0.0111206	SJCHGC00614 protein [Schistosoma japonicum]
426	1	S_japonicum_NCBI	gi|76154804	111	21955	6	2	0.31	0.0107731	SJCHGC05238 protein [Schistosoma japonicum]
477	1	S_japonicum_NCBI	gi|29841036	96	33338	4	3	0.31	0.0107731	similar to GenBank Accession Number BC015848 unknown (protein for MGC:27286) in Homo sapiens [Schistosoma japonicum]
635	1	S_japonicum_NCBI	gi|29841215	62	22063	3	2	0.31	0.0107731	similar to GenBank Accession Number BC016558 ribosomal protein L23a [Schistosoma japonicum]
674	1	S_japonicum_NCBI	gi|226469038	56	10698	3	1	0.31	0.0107731	hypothetical protein [Schistosoma japonicum]
745	1	S_japonicum_NCBI	gi|76154365	45	33534	3	3	0.31	0.0107731	SJCHGC06264 protein [Schistosoma japonicum]
918	1	S_japonicum_NCBI	gi|14150689	31	22122	3	2	0.31	0.0107731	Y-box DNA-binding protein [Schistosoma japonicum]
1029	1	S_japonicum_NCBI	gi|60696144	24	10466	1	1	0.31	0.0107731	SJCHGC07887 protein [Schistosoma japonicum]
1138	1	S_japonicum_NCBI	gi|76163133	20	10491	1	1	0.31	0.0107731	SJCHGC08748 protein [Schistosoma japonicum]
1224	1	S_japonicum_NCBI	gi|76162535	16	10432	1	1	0.31	0.0107731	SJCHGC03649 protein [Schistosoma japonicum]
5	4	S_japonicum_NCBI	gi|226479066	1104	80652	36	6	0.3	0.0104255	TNF receptor-associated protein 1 [Schistosoma japonicum]
208	1	S_japonicum_NCBI	gi|56754694	234	58007	9	5	0.3	0.0104255	SJCHGC06456 protein [Schistosoma japonicum]
250	1	S_japonicum_NCBI	gi|56757423	203	46284	9	4	0.3	0.0104255	SJCHGC09313 protein [Schistosoma japonicum]
381	2	S_japonicum_NCBI	gi|226470446	107	22659	7	2	0.3	0.0104255	Rho GDP-dissociation inhibitor 2 [Schistosoma japonicum]
408	1	S_japonicum_NCBI	gi|76156146	118	33845	5	3	0.3	0.0104255	SJCHGC06040 protein [Schistosoma japonicum]
451	1	S_japonicum_NCBI	gi|76155133	104	34026	7	2	0.3	0.0104255	SJCHGC07757 protein [Schistosoma japonicum]
483	1	S_japonicum_NCBI	gi|226467728	93	22717	2	2	0.3	0.0104255	guanylate kinase [Schistosoma japonicum]
487	1	S_japonicum_NCBI	gi|29841172	93	34397	6	3	0.3	0.0104255	similar to GenBank Accession Number U36779 vesicle-associated membrane protein/synaptobrevin binding protein, VAMP-binding protein VAP-33 - California sea hare in Aplysia californica [Schistosoma japonicum]
490	1	S_japonicum_NCBI	gi|226483531	91	57520	5	5	0.3	0.0104255	hypothetical protein [Schistosoma japonicum]
587	1	S_japonicum_NCBI	gi|56758722	71	34077	5	3	0.3	0.0104255	SJCHGC01083 protein [Schistosoma japonicum]
708	1	S_japonicum_NCBI	gi|56755075	50	22294	2	2	0.3	0.0104255	SJCHGC01839 protein [Schistosoma japonicum]
854	1	S_japonicum_NCBI	gi|76162947	37	10915	2	1	0.3	0.0104255	SJCHGC06847 protein [Schistosoma japonicum]
856	1	S_japonicum_NCBI	gi|76156536	36	22867	2	2	0.3	0.0104255	SJCHGC07092 protein [Schistosoma japonicum]
955	1	S_japonicum_NCBI	gi|76162581	28	10966	1	1	0.3	0.0104255	SJCHGC04279 protein [Schistosoma japonicum]
999	1	S_japonicum_NCBI	gi|60700595	25	10989	1	1	0.3	0.0104255	SJCHGC09784 protein [Schistosoma japonicum]
1107	1	S_japonicum_NCBI	gi|60688793	21	10752	1	1	0.3	0.0104255	SJCHGC03453 protein [Schistosoma japonicum]
1241	1	S_japonicum_NCBI	gi|60687768	15	10936	1	1	0.3	0.0104255	SJCHGC02056 protein [Schistosoma japonicum]
202	1	S_japonicum_NCBI	gi|226466900	242	105949	12	8	0.29	0.010078	Microtubule-associated protein futsch [Schistosoma japonicum]
235	1	S_japonicum_NCBI	gi|56757233	210	23573	7	2	0.29	0.010078	SJCHGC06191 protein [Schistosoma japonicum]
376	1	S_japonicum_NCBI	gi|226490256	136	58476	6	5	0.29	0.010078	GPI-anchored membrane protein 1 [Schistosoma japonicum]
392	1	S_japonicum_NCBI	gi|56755543	126	46797	5	4	0.29	0.010078	SJCHGC09283 protein [Schistosoma japonicum]
430	1	S_japonicum_NCBI	gi|56753227	109	59525	8	5	0.29	0.010078	SJCHGC02527 protein [Schistosoma japonicum]
444	1	S_japonicum_NCBI	gi|56757713	106	11135	5	1	0.29	0.010078	SJCHGC06530 protein [Schistosoma japonicum]
499	1	S_japonicum_NCBI	gi|226471414	88	46930	6	4	0.29	0.010078	26S proteasome regulatory subunit T3 [Schistosoma japonicum]
549	1	S_japonicum_NCBI	gi|56757419	78	47084	5	4	0.29	0.010078	SJCHGC06163 protein [Schistosoma japonicum]
609	1	S_japonicum_NCBI	gi|226467456	67	23167	4	2	0.29	0.010078	uridylate kinase [Schistosoma japonicum]
622	1	S_japonicum_NCBI	gi|60687866	65	11080	3	1	0.29	0.010078	SJCHGC02603 protein [Schistosoma japonicum]
1234	1	S_japonicum_NCBI	gi|76162479	15	11096	1	1	0.29	0.010078	SJCHGC03022 protein [Schistosoma japonicum]
226	7	S_japonicum_NCBI	gi|56753826	43	23978	4	2	0.28	0.0097305	SJCHGC06157 protein [Schistosoma japonicum]
310	1	S_japonicum_NCBI	gi|29841161	166	48285	8	4	0.28	0.0097305	SJCHGC06297 protein [Schistosoma japonicum]
329	1	S_japonicum_NCBI	gi|56756889	158	48989	8	4	0.28	0.0097305	SJCHGC09284 protein [Schistosoma japonicum]
367	1	S_japonicum_NCBI	gi|56757485	142	61135	8	5	0.28	0.0097305	SJCHGC06873 protein [Schistosoma japonicum]
458	1	S_japonicum_NCBI	gi|56756563	101	60750	8	5	0.28	0.0097305	SJCHGC06304 protein [Schistosoma japonicum]
480	1	S_japonicum_NCBI	gi|76154698	95	48492	4	3	0.28	0.0097305	SJCHGC06300 protein [Schistosoma japonicum]
502	1	S_japonicum_NCBI	gi|226470358	88	11794	2	1	0.28	0.0097305	putative DC6 [Schistosoma japonicum]
507	1	S_japonicum_NCBI	gi|56754041	87	61977	5	5	0.28	0.0097305	SJCHGC02533 protein [Schistosoma japonicum]
507	2	S_japonicum_NCBI	gi|56754152	41	24225	2	2	0.28	0.0097305	SJCHGC04908 protein [Schistosoma japonicum]
523	1	S_japonicum_NCBI	gi|56754748	85	35938	6	3	0.28	0.0097305	unknown [Schistosoma japonicum]
577	1	S_japonicum_NCBI	gi|76155487	72	36520	4	3	0.28	0.0097305	SJCHGC03638 protein [Schistosoma japonicum]
628	1	S_japonicum_NCBI	gi|56758034	63	36776	3	3	0.28	0.0097305	SJCHGC06367 protein [Schistosoma japonicum]
646	1	S_japonicum_NCBI	gi|23664250	59	74638	7	6	0.28	0.0097305	gynecophoral canal protein [Schistosoma japonicum]
746	1	S_japonicum_NCBI	gi|12249153	45	23911	5	1	0.28	0.0097305	cytochrome c oxidase subunit II [Schistosoma japonicum]
758	1	S_japonicum_NCBI	gi|56753197	44	24072	2	2	0.28	0.0097305	SJCHGC05498 protein [Schistosoma japonicum]
822	1	S_japonicum_NCBI	gi|76155637	39	23724	2	2	0.28	0.0097305	SJCHGC08677 protein [Schistosoma japonicum]
829	1	S_japonicum_NCBI	gi|60688907	38	11537	1	1	0.28	0.0097305	SJCHGC03475 protein [Schistosoma japonicum]
841	1	S_japonicum_NCBI	gi|29841129	38	24081	2	2	0.28	0.0097305	similar to GenBank Accession Number AF103726 peptide elongation factor 1-beta in Gallus gallus [Schistosoma japonicum]
896	1	S_japonicum_NCBI	gi|226469098	33	11540	1	1	0.28	0.0097305	Cyclophilin-like protein [Schistosoma japonicum]
905	1	S_japonicum_NCBI	gi|226471074	32	24361	2	2	0.28	0.0097305	CD63 antigen [Schistosoma japonicum]
243	1	S_japonicum_NCBI	gi|226468426	206	49825	9	4	0.27	0.00938298	eukaryotic release factor 1 [Schistosoma japonicum]
344	1	S_japonicum_NCBI	gi|56757199	150	24632	4	2	0.27	0.00938298	SJCHGC09320 protein [Schistosoma japonicum]
425	1	S_japonicum_NCBI	gi|226479144	111	49995	5	4	0.27	0.00938298	NFS1 nitrogen fixation 1 [Schistosoma japonicum]
484	1	S_japonicum_NCBI	gi|226490134	93	64153	7	5	0.27	0.00938298	malic enzyme 1, NADP(+)-dependent, cytosolic [Schistosoma japonicum]
607	1	S_japonicum_NCBI	gi|76156757	67	24749	4	2	0.27	0.00938298	SJCHGC04970 protein [Schistosoma japonicum]
610	1	S_japonicum_NCBI	gi|76156410	67	24633	3	2	0.27	0.00938298	SJCHGC04801 protein [Schistosoma japonicum]
656	1	S_japonicum_NCBI	gi|56753890	58	24529	2	2	0.27	0.00938298	SJCHGC02221 protein [Schistosoma japonicum]
732	1	S_japonicum_NCBI	gi|29840898	47	24989	2	1	0.27	0.00938298	hypothetical protein with Saposin A-type domain [Schistosoma japonicum]
735	1	S_japonicum_NCBI	gi|56753700	47	11829	1	1	0.27	0.00938298	unknown [Schistosoma japonicum]
807	1	S_japonicum_NCBI	gi|76154210	40	24951	3	2	0.27	0.00938298	SJCHGC05335 protein [Schistosoma japonicum]
840	1	S_japonicum_NCBI	gi|29841437	38	24990	2	2	0.27	0.00938298	similar to GenBank Accession Number AAF62893 protein arginine N-methyltransferase 1-variant 2 in Homo sapiens [Schistosoma japonicum]
850	1	S_japonicum_NCBI	gi|76157677	37	24628	3	2	0.27	0.00938298	SJCHGC08425 protein [Schistosoma japonicum]
981	1	S_japonicum_NCBI	gi|76156376	26	37252	3	3	0.27	0.00938298	SJCHGC05166 protein [Schistosoma japonicum]
1057	1	S_japonicum_NCBI	gi|56758268	23	12133	1	1	0.27	0.00938298	SJCHGC08923 protein [Schistosoma japonicum]
1082	1	S_japonicum_NCBI	gi|56754108	22	24595	2	2	0.27	0.00938298	SJCHGC04910 protein [Schistosoma japonicum]
1158	1	S_japonicum_NCBI	gi|56753137	19	12201	1	1	0.27	0.00938298	SJCHGC05350 protein [Schistosoma japonicum]
1195	1	S_japonicum_NCBI	gi|76162547	17	12096	1	1	0.27	0.00938298	SJCHGC03807 protein [Schistosoma japonicum]
1211	1	S_japonicum_NCBI	gi|56756657	16	12085	1	1	0.27	0.00938298	SJCHGC06666 protein [Schistosoma japonicum]
134	2	S_japonicum_NCBI	gi|226471006	107	39499	7	3	0.26	0.00903546	Cathepsin B-like cysteine proteinase precursor [Schistosoma japonicum]
288	1	S_japonicum_NCBI	gi|56756438	176	52057	7	4	0.26	0.00903546	SJCHGC06270 protein [Schistosoma japonicum]
338	1	S_japonicum_NCBI	gi|56755279	154	12669	4	1	0.26	0.00903546	SJCHGC04946 protein [Schistosoma japonicum]
339	1	S_japonicum_NCBI	gi|29841124	153	38427	8	3	0.26	0.00903546	similar to NM_078233 ZK1073 [Schistosoma japonicum]
428	1	S_japonicum_NCBI	gi|76156116	110	52872	6	4	0.26	0.00903546	SJCHGC06768 protein [Schistosoma japonicum]
433	1	S_japonicum_NCBI	gi|29841013	108	39024	5	2	0.26	0.00903546	similar to NIF3 (Ngg1 interacting factor 3, S [Schistosoma japonicum]
482	1	S_japonicum_NCBI	gi|226482686	95	65526	6	5	0.26	0.00903546	Exportin-1 [Schistosoma japonicum]
561	1	S_japonicum_NCBI	gi|76154838	76	25534	4	2	0.26	0.00903546	SJCHGC07297 protein [Schistosoma japonicum]
567	1	S_japonicum_NCBI	gi|56755912	74	12283	1	1	0.26	0.00903546	SJCHGC06646 protein [Schistosoma japonicum]
571	1	S_japonicum_NCBI	gi|226487584	73	52133	5	4	0.26	0.00903546	proteasome (prosome, macropain) 26S subunit, non-ATPase, 12 [Schistosoma japonicum]
615	1	S_japonicum_NCBI	gi|56753439	65	39162	3	3	0.26	0.00903546	SJCHGC02862 protein [Schistosoma japonicum]
679	1	S_japonicum_NCBI	gi|226475020	55	12658	1	1	0.26	0.00903546	hypothetical protein [Schistosoma japonicum]
712	1	S_japonicum_NCBI	gi|226469364	50	39059	4	3	0.26	0.00903546	glutamic-oxaloacetic transaminase 1 [Schistosoma japonicum]
780	1	S_japonicum_NCBI	gi|56756743	42	26090	2	2	0.26	0.00903546	unknown [Schistosoma japonicum]
919	1	S_japonicum_NCBI	gi|56752967	31	12328	1	1	0.26	0.00903546	SJCHGC00506 protein [Schistosoma japonicum]
1229	1	S_japonicum_NCBI	gi|226467816	15	12364	1	1	0.26	0.00903546	RNA-binding protein 38 [Schistosoma japonicum]
514	1	S_japonicum_NCBI	gi|226490164	86	81029	6	6	0.25	0.00868795	hypothetical protein [Schistosoma japonicum]
532	1	S_japonicum_NCBI	gi|226467736	81	53166	4	4	0.25	0.00868795	NADH dehydrogenase (ubiquinone) Fe-S protein 2 [Schistosoma japonicum]
574	1	S_japonicum_NCBI	gi|76153774	73	26177	3	2	0.25	0.00868795	SJCHGC08461 protein [Schistosoma japonicum]
632	1	S_japonicum_NCBI	gi|76155473	63	26156	3	2	0.25	0.00868795	SJCHGC05773 protein [Schistosoma japonicum]
673	1	S_japonicum_NCBI	gi|76154347	56	26558	2	2	0.25	0.00868795	SJCHGC05968 protein [Schistosoma japonicum]
694	1	S_japonicum_NCBI	gi|76154554	53	26799	2	2	0.25	0.00868795	SJCHGC09595 protein [Schistosoma japonicum]
709	1	S_japonicum_NCBI	gi|76156552	50	40886	3	3	0.25	0.00868795	SJCHGC04774 protein [Schistosoma japonicum]
741	1	S_japonicum_NCBI	gi|76155622	46	26679	2	2	0.25	0.00868795	SJCHGC09608 protein [Schistosoma japonicum]
756	1	S_japonicum_NCBI	gi|76156434	44	26166	4	2	0.25	0.00868795	SJCHGC05000 protein [Schistosoma japonicum]
800	1	S_japonicum_NCBI	gi|29841164	40	26648	3	2	0.25	0.00868795	SJCHGC05359 protein [Schistosoma japonicum]
855	1	S_japonicum_NCBI	gi|76154278	37	26321	2	2	0.25	0.00868795	SJCHGC04595 protein [Schistosoma japonicum]
886	1	S_japonicum_NCBI	gi|76155409	34	26408	3	2	0.25	0.00868795	SJCHGC07455 protein [Schistosoma japonicum]
910	1	S_japonicum_NCBI	gi|29841169	32	13080	1	1	0.25	0.00868795	similar to GenBank Accession Number L37762 glutathione peroxidase [Schistosoma japonicum]
1050	1	S_japonicum_NCBI	gi|29841456	23	12717	1	1	0.25	0.00868795	similar to 16 kDa calcium-binding protein (EGG antigen SME16 in Schistosoma mansoni [Schistosoma japonicum]
1130	1	S_japonicum_NCBI	gi|76157105	20	13146	1	1	0.25	0.00868795	SJCHGC07397 protein [Schistosoma japonicum]
1140	1	S_japonicum_NCBI	gi|56755027	19	13029	1	1	0.25	0.00868795	SJCHGC03006 protein [Schistosoma japonicum]
1150	1	S_japonicum_NCBI	gi|56754815	19	13138	1	1	0.25	0.00868795	unknown [Schistosoma japonicum]
1181	1	S_japonicum_NCBI	gi|76157707	17	12827	1	1	0.25	0.00868795	SJCHGC03757 protein [Schistosoma japonicum]
1242	1	S_japonicum_NCBI	gi|56753185	15	12927	1	1	0.25	0.00868795	SJCHGC02109 protein [Schistosoma japonicum]
314	1	S_japonicum_NCBI	gi|257205692	164	69578	8	5	0.24	0.00834043	putative protein phosphatase 3 [Schistosoma japonicum]
404	1	S_japonicum_NCBI	gi|226467680	119	55627	6	4	0.24	0.00834043	Vacuolar H+-ATPase SFD subunit [Schistosoma japonicum]
413	1	S_japonicum_NCBI	gi|56758150	117	13649	2	1	0.24	0.00834043	SJCHGC08401 protein [Schistosoma japonicum]
448	1	S_japonicum_NCBI	gi|56755355	105	27659	5	2	0.24	0.00834043	SJCHGC01683 protein [Schistosoma japonicum]
474	1	S_japonicum_NCBI	gi|226472746	96	55067	5	4	0.24	0.00834043	putative Lysosomal Pro-X carboxypeptidase precursor [Schistosoma japonicum]
475	1	S_japonicum_NCBI	gi|56755745	96	27198	4	2	0.24	0.00834043	SJCHGC01481 protein [Schistosoma japonicum]
533	1	S_japonicum_NCBI	gi|76157738	81	27837	3	2	0.24	0.00834043	SJCHGC01935 protein [Schistosoma japonicum]
598	1	S_japonicum_NCBI	gi|56755934	69	41089	4	3	0.24	0.00834043	SJCHGC06877 protein [Schistosoma japonicum]
626	1	S_japonicum_NCBI	gi|56756483	64	28032	3	2	0.24	0.00834043	SJCHGC01121 protein [Schistosoma japonicum]
711	1	S_japonicum_NCBI	gi|56756965	50	13186	2	1	0.24	0.00834043	SJCHGC04370 protein [Schistosoma japonicum]
727	1	S_japonicum_NCBI	gi|56756194	48	13426	2	1	0.24	0.00834043	SJCHGC04312 protein [Schistosoma japonicum]
762	1	S_japonicum_NCBI	gi|76156187	44	42175	3	3	0.24	0.00834043	SJCHGC05984 protein [Schistosoma japonicum]
768	1	S_japonicum_NCBI	gi|60601106	43	27978	2	2	0.24	0.00834043	unknown [Schistosoma japonicum]
833	1	S_japonicum_NCBI	gi|29840921	38	27144	2	2	0.24	0.00834043	SJCHGC06512 protein [Schistosoma japonicum]
864	1	S_japonicum_NCBI	gi|56757037	36	13585	1	1	0.24	0.00834043	unknown [Schistosoma japonicum]
872	1	S_japonicum_NCBI	gi|60605020	35	13243	2	1	0.24	0.00834043	unknown [Schistosoma japonicum]
875	1	S_japonicum_NCBI	gi|56756573	35	13688	2	1	0.24	0.00834043	SJCHGC04866 protein [Schistosoma japonicum]
885	1	S_japonicum_NCBI	gi|56753565	34	27366	2	2	0.24	0.00834043	SJCHGC06573 protein [Schistosoma japonicum]
939	1	S_japonicum_NCBI	gi|56757167	29	13201	1	1	0.24	0.00834043	SJCHGC05664 protein [Schistosoma japonicum]
963	1	S_japonicum_NCBI	gi|29841399	28	27206	2	2	0.24	0.00834043	hypothetical protein T04C9; similar to GenBank Accession Number T25859 hypothetical protein T04C9 [Schistosoma japonicum]
994	1	S_japonicum_NCBI	gi|76156859	26	27311	2	2	0.24	0.00834043	SJCHGC05965 protein [Schistosoma japonicum]
1187	1	S_japonicum_NCBI	gi|226471000	17	13420	1	1	0.24	0.00834043	hypotheticial protein [Schistosoma japonicum]
1194	1	S_japonicum_NCBI	gi|76153882	17	13477	1	1	0.24	0.00834043	SJCHGC06447 protein [Schistosoma japonicum]
1223	1	S_japonicum_NCBI	gi|56753215	16	13500	1	1	0.24	0.00834043	SJCHGC05252 protein [Schistosoma japonicum]
316	1	S_japonicum_NCBI	gi|76156489	162	43409	6	3	0.23	0.00799291	SJCHGC05711 protein [Schistosoma japonicum]
340	1	S_japonicum_NCBI	gi|257205640	153	102464	8	7	0.23	0.00799291	Coatomer subunit gamma [Schistosoma japonicum]
379	1	S_japonicum_NCBI	gi|56752943	135	59233	8	4	0.23	0.00799291	SJCHGC01895 protein [Schistosoma japonicum]
447	1	S_japonicum_NCBI	gi|76154144	105	29250	3	2	0.23	0.00799291	SJCHGC06693 protein [Schistosoma japonicum]
553	1	S_japonicum_NCBI	gi|76157598	78	28513	3	2	0.23	0.00799291	SJCHGC09648 protein [Schistosoma japonicum]
578	1	S_japonicum_NCBI	gi|56752775	72	29300	4	2	0.23	0.00799291	SJCHGC01881 protein [Schistosoma japonicum]
590	1	S_japonicum_NCBI	gi|56758962	70	28213	3	2	0.23	0.00799291	SJCHGC01041 protein [Schistosoma japonicum]
640	1	S_japonicum_NCBI	gi|76154966	60	28139	3	2	0.23	0.00799291	SJCHGC05991 protein [Schistosoma japonicum]
706	1	S_japonicum_NCBI	gi|56755621	51	29046	2	2	0.23	0.00799291	SJCHGC02462 protein [Schistosoma japonicum]
710	1	S_japonicum_NCBI	gi|56756671	50	14034	1	1	0.23	0.00799291	SJCHGC04493 protein [Schistosoma japonicum]
748	1	S_japonicum_NCBI	gi|29841458	45	14242	2	1	0.23	0.00799291	similar to NM_005610 retinoblastoma-binding protein 4 in Homo sapiens [Schistosoma japonicum]
818	1	S_japonicum_NCBI	gi|76152658	39	43901	3	3	0.23	0.00799291	SJCHGC02736 protein [Schistosoma japonicum]
821	1	S_japonicum_NCBI	gi|226486912	39	28997	3	2	0.23	0.00799291	Protein FAM79A [Schistosoma japonicum]
846	1	S_japonicum_NCBI	gi|56755271	37	28638	3	2	0.23	0.00799291	SJCHGC09190 protein [Schistosoma japonicum]
893	1	S_japonicum_NCBI	gi|29841428	33	28596	2	2	0.23	0.00799291	similar to GenBank Accession Number AK003966 ubiquinol-cytochrome c reductase iron-sulfur subunit, mitochondrial precursor (EC 1 [Schistosoma japonicum]
899	1	S_japonicum_NCBI	gi|56755914	32	14166	1	1	0.23	0.00799291	SJCHGC02110 protein [Schistosoma japonicum]
900	1	S_japonicum_NCBI	gi|76162599	32	14071	1	1	0.23	0.00799291	SJCHGC04645 protein [Schistosoma japonicum]
916	1	S_japonicum_NCBI	gi|56757524	31	14222	2	1	0.23	0.00799291	SJCHGC05742 protein [Schistosoma japonicum]
925	1	S_japonicum_NCBI	gi|76155456	30	13826	1	1	0.23	0.00799291	SJCHGC05850 protein [Schistosoma japonicum]
931	1	S_japonicum_NCBI	gi|76154366	29	28578	2	2	0.23	0.00799291	SJCHGC05634 protein [Schistosoma japonicum]
943	1	S_japonicum_NCBI	gi|76156306	29	13754	2	1	0.23	0.00799291	SJCHGC02629 protein [Schistosoma japonicum]
991	1	S_japonicum_NCBI	gi|56753073	26	13974	1	1	0.23	0.00799291	unknown [Schistosoma japonicum]
1098	1	S_japonicum_NCBI	gi|56755747	21	13802	1	1	0.23	0.00799291	SJCHGC06119 protein [Schistosoma japonicum]
1128	1	S_japonicum_NCBI	gi|56753131	20	28328	2	2	0.23	0.00799291	SJCHGC06678 protein [Schistosoma japonicum]
1161	1	S_japonicum_NCBI	gi|56757960	18	14023	2	1	0.23	0.00799291	SJCHGC09080 protein [Schistosoma japonicum]
1167	1	S_japonicum_NCBI	gi|56759166	18	14132	1	1	0.23	0.00799291	SJCHGC02858 protein [Schistosoma japonicum]
1169	1	S_japonicum_NCBI	gi|56758618	18	14089	1	1	0.23	0.00799291	SJCHGC05787 protein [Schistosoma japonicum]
1239	1	S_japonicum_NCBI	gi|29841217	15	14252	1	1	0.23	0.00799291	hypothetical protein [Schistosoma japonicum]
202	2	S_japonicum_NCBI	gi|76153093	42	29695	2	2	0.22	0.00764539	SJCHGC06148 protein [Schistosoma japonicum]
324	1	S_japonicum_NCBI	gi|29841120	160	44685	6	3	0.22	0.00764539	similar to XM_043220 proteasome (prosome, macropain) 26S subunit,non-ATPase [Schistosoma japonicum]
503	1	S_japonicum_NCBI	gi|56757417	88	61276	4	4	0.22	0.00764539	SJCHGC02697 protein [Schistosoma japonicum]
527	1	S_japonicum_NCBI	gi|56756783	83	14374	4	1	0.22	0.00764539	SJCHGC01866 protein [Schistosoma japonicum]
547	1	S_japonicum_NCBI	gi|29841301	78	29507	3	2	0.22	0.00764539	similar to GenBank Accession Number AE003799 CG5174 gene product in Drosophila melanogaster [Schistosoma japonicum]
616	1	S_japonicum_NCBI	gi|226470582	65	44477	4	3	0.22	0.00764539	Vacuolar H+ ATPase 44kD C subunit [Schistosoma japonicum]
627	1	S_japonicum_NCBI	gi|171473957	64	45305	4	3	0.22	0.00764539	SJCHGC09365 protein [Schistosoma japonicum]
629	1	S_japonicum_NCBI	gi|29841261	63	29987	3	2	0.22	0.00764539	SJCHGC02774 protein [Schistosoma japonicum]
912	1	S_japonicum_NCBI	gi|29840962	32	14728	1	1	0.22	0.00764539	SJCHGC05154 protein [Schistosoma japonicum]
973	1	S_japonicum_NCBI	gi|56755585	27	14618	1	1	0.22	0.00764539	SJCHGC06238 protein [Schistosoma japonicum]
985	1	S_japonicum_NCBI	gi|74775323	26	44416	3	3	0.22	0.00764539	RecName: Full=Eukaryotic translation initiation factor 3 subunit M; Short=eIF3m
1007	1	S_japonicum_NCBI	gi|56754205	25	14490	1	1	0.22	0.00764539	SJCHGC03383 protein [Schistosoma japonicum]
1019	1	S_japonicum_NCBI	gi|76153248	24	14500	1	1	0.22	0.00764539	SJCHGC06412 protein [Schistosoma japonicum]
1153	1	S_japonicum_NCBI	gi|56756471	19	14362	1	1	0.22	0.00764539	SJCHGC06591 protein [Schistosoma japonicum]
1166	1	S_japonicum_NCBI	gi|226468320	18	14741	1	1	0.22	0.00764539	hypothetical protein [Schistosoma japonicum]
1206	1	S_japonicum_NCBI	gi|56753800	16	14627	1	1	0.22	0.00764539	SJCHGC06635 protein [Schistosoma japonicum]
1236	1	S_japonicum_NCBI	gi|226484684	15	14467	1	1	0.22	0.00764539	hypotheticial protein [Schistosoma japonicum]
89	2	S_japonicum_NCBI	gi|56756857	118	46398	6	3	0.21	0.00729787	SJCHGC06283 protein [Schistosoma japonicum]
187	1	S_japonicum_NCBI	gi|226482506	258	62015	9	4	0.21	0.00729787	asparaginyl-tRNA synthetase [Schistosoma japonicum]
266	1	S_japonicum_NCBI	gi|226480554	187	47640	8	3	0.21	0.00729787	Ethanolamine kinase 1 [Schistosoma japonicum]
409	1	S_japonicum_NCBI	gi|12330700	118	15233	3	1	0.21	0.00729787	DAD-1-like protein [Schistosoma japonicum]
508	1	S_japonicum_NCBI	gi|29841008	86	47025	5	3	0.21	0.00729787	similar to XM_080170 misexpression suppressor of KSR 2 in Drosophila melanogaster [Schistosoma japonicum]
536	1	S_japonicum_NCBI	gi|226486908	81	63562	4	4	0.21	0.00729787	Eukaryotic translation initiation factor 3 subunit 6-interacting protein [Schistosoma japonicum]
570	1	S_japonicum_NCBI	gi|29841468	73	47547	5	3	0.21	0.00729787	hypothetical protein [Schistosoma japonicum]
597	1	S_japonicum_NCBI	gi|56756741	69	30612	5	2	0.21	0.00729787	SJCHGC05854 protein [Schistosoma japonicum]
617	1	S_japonicum_NCBI	gi|226489082	65	47745	5	3	0.21	0.00729787	Actin-like protein 3 [Schistosoma japonicum]
693	1	S_japonicum_NCBI	gi|226467526	53	46854	4	3	0.21	0.00729787	Centaurin-alpha 1 (Putative MAPK-activating protein PM25) [Schistosoma japonicum]
696	1	S_japonicum_NCBI	gi|33348824	53	14990	2	1	0.21	0.00729787	endothelial differentiation-related factor 1 [Schistosoma japonicum]
704	1	S_japonicum_NCBI	gi|56757614	51	15140	2	1	0.21	0.00729787	SJCHGC01808 protein [Schistosoma japonicum]
763	1	S_japonicum_NCBI	gi|76157439	44	15451	2	1	0.21	0.00729787	SJCHGC08955 protein [Schistosoma japonicum]
767	1	S_japonicum_NCBI	gi|226480678	43	47880	3	3	0.21	0.00729787	succinate-Coenzyme A ligase, ADP-forming, beta subunit [Schistosoma japonicum]
789	1	S_japonicum_NCBI	gi|29840932	41	30824	3	2	0.21	0.00729787	SJCHGC01749 protein [Schistosoma japonicum]
903	1	S_japonicum_NCBI	gi|56755143	32	15104	2	1	0.21	0.00729787	SJCHGC08335 protein [Schistosoma japonicum]
936	1	S_japonicum_NCBI	gi|76152960	29	30884	2	2	0.21	0.00729787	SJCHGC04301 protein [Schistosoma japonicum]
1120	1	S_japonicum_NCBI	gi|94449819	20	14945	1	1	0.21	0.00729787	unknown [Schistosoma japonicum]
1171	1	S_japonicum_NCBI	gi|226467516	18	15049	1	1	0.21	0.00729787	Fragile X mental retardation syndrome-related protein 1 homolog-B [Schistosoma japonicum]
1199	1	S_japonicum_NCBI	gi|56753087	17	15163	1	1	0.21	0.00729787	SJCHGC03688 protein [Schistosoma japonicum]
341	1	S_japonicum_NCBI	gi|226482302	153	82529	8	5	0.2	0.00695036	Calpain-B [Schistosoma japonicum]
354	1	S_japonicum_NCBI	gi|226483495	147	82324	7	5	0.2	0.00695036	dipeptidylpeptidase 3 [Schistosoma japonicum]
473	1	S_japonicum_NCBI	gi|76155636	96	15865	1	1	0.2	0.00695036	SJCHGC03068 protein [Schistosoma japonicum]
540	1	S_japonicum_NCBI	gi|257206000	80	33094	4	2	0.2	0.00695036	protein tyrosine phosphatase, non-receptor type 11 [Schistosoma japonicum]
672	1	S_japonicum_NCBI	gi|56755367	57	15855	1	1	0.2	0.00695036	SJCHGC03322 protein [Schistosoma japonicum]
675	1	S_japonicum_NCBI	gi|56754807	56	49131	3	3	0.2	0.00695036	SJCHGC02821 protein [Schistosoma japonicum]
695	1	S_japonicum_NCBI	gi|29841201	53	16342	1	1	0.2	0.00695036	SJCHGC06632 protein [Schistosoma japonicum]
699	1	S_japonicum_NCBI	gi|171473993	52	32874	2	2	0.2	0.00695036	SJCHGC07468 protein [Schistosoma japonicum]
729	1	S_japonicum_NCBI	gi|56755269	48	16273	1	1	0.2	0.00695036	SJCHGC04013 protein [Schistosoma japonicum]
734	1	S_japonicum_NCBI	gi|226471350	47	32404	2	2	0.2	0.00695036	Golgi phosphoprotein 3 [Schistosoma japonicum]
740	1	S_japonicum_NCBI	gi|56753047	46	32106	2	2	0.2	0.00695036	SJCHGC06204 protein [Schistosoma japonicum]
801	1	S_japonicum_NCBI	gi|56753285	40	32659	2	2	0.2	0.00695036	SJCHGC00605 protein [Schistosoma japonicum]
824	1	S_japonicum_NCBI	gi|29841186	38	32033	2	2	0.2	0.00695036	similar to porin 31HM in human, skeletal muscle membranes [Schistosoma japonicum]
844	1	S_japonicum_NCBI	gi|226481363	37	32721	2	2	0.2	0.00695036	eukaryotic translation initiation factor 3, subunit 8 [Schistosoma japonicum]
853	1	S_japonicum_NCBI	gi|56755063	37	15902	1	1	0.2	0.00695036	unknown [Schistosoma japonicum]
990	1	S_japonicum_NCBI	gi|56758132	26	32462	2	2	0.2	0.00695036	SJCHGC06052 protein [Schistosoma japonicum]
1023	1	S_japonicum_NCBI	gi|56757213	24	16124	1	1	0.2	0.00695036	SJCHGC02768 protein [Schistosoma japonicum]
1031	1	S_japonicum_NCBI	gi|76162600	24	15862	1	1	0.2	0.00695036	SJCHGC04731 protein [Schistosoma japonicum]
1062	1	S_japonicum_NCBI	gi|56754191	22	16290	1	1	0.2	0.00695036	SJCHGC02617 protein [Schistosoma japonicum]
1134	1	S_japonicum_NCBI	gi|56753874	20	15818	1	1	0.2	0.00695036	SJCHGC05770 protein [Schistosoma japonicum]
1170	1	S_japonicum_NCBI	gi|56754059	18	16064	1	1	0.2	0.00695036	SJCHGC06840 protein [Schistosoma japonicum]
1185	1	S_japonicum_NCBI	gi|56755381	17	15846	1	1	0.2	0.00695036	SJCHGC05325 protein [Schistosoma japonicum]
333	1	S_japonicum_NCBI	gi|226471434	157	70601	8	4	0.19	0.00660284	Seryl tRNA Synthetase [Schistosoma japonicum]
403	1	S_japonicum_NCBI	gi|76152863	121	34037	5	2	0.19	0.00660284	SJCHGC00797 protein [Schistosoma japonicum]
470	1	S_japonicum_NCBI	gi|226470268	98	52027	6	3	0.19	0.00660284	hypotherical protein [Schistosoma japonicum]
481	1	S_japonicum_NCBI	gi|56757912	95	33587	5	2	0.19	0.00660284	SJCHGC04873 protein [Schistosoma japonicum]
488	1	S_japonicum_NCBI	gi|28190030	92	51697	4	3	0.19	0.00660284	putative AFG3-like protein 2 [Schistosoma japonicum]
524	1	S_japonicum_NCBI	gi|257205612	85	68480	4	4	0.19	0.00660284	putative phosphoglucomutase 2 [Schistosoma japonicum]
555	1	S_japonicum_NCBI	gi|56752713	77	16674	2	1	0.19	0.00660284	SJCHGC00284 protein [Schistosoma japonicum]
630	1	S_japonicum_NCBI	gi|76153433	63	33684	2	1	0.19	0.00660284	SJCHGC06471 protein [Schistosoma japonicum]
636	1	S_japonicum_NCBI	gi|56757976	61	50741	5	3	0.19	0.00660284	SJCHGC00923 protein [Schistosoma japonicum]
726	1	S_japonicum_NCBI	gi|76155261	48	70659	4	3	0.19	0.00660284	SJCHGC05675 protein [Schistosoma japonicum]
786	1	S_japonicum_NCBI	gi|17564542	41	16814	1	1	0.19	0.00660284	Protein CMD-1 [Caenorhabditis elegans]
811	1	S_japonicum_NCBI	gi|56758280	39	16867	1	1	0.19	0.00660284	SJCHGC06827 protein [Schistosoma japonicum]
828	1	S_japonicum_NCBI	gi|76155333	38	34522	2	2	0.19	0.00660284	SJCHGC06460 protein [Schistosoma japonicum]
852	1	S_japonicum_NCBI	gi|76153452	37	52529	3	3	0.19	0.00660284	SJCHGC06333 protein [Schistosoma japonicum]
857	1	S_japonicum_NCBI	gi|226466784	36	16524	1	1	0.19	0.00660284	hypothetical protein [Schistosoma japonicum]
928	1	S_japonicum_NCBI	gi|56759450	30	16886	1	1	0.19	0.00660284	SJCHGC01695 protein [Schistosoma japonicum]
950	1	S_japonicum_NCBI	gi|56756414	28	17051	1	1	0.19	0.00660284	SJCHGC05752 protein [Schistosoma japonicum]
980	1	S_japonicum_NCBI	gi|56753143	26	17105	1	1	0.19	0.00660284	SJCHGC04348 protein [Schistosoma japonicum]
1041	1	S_japonicum_NCBI	gi|56756617	23	16611	1	1	0.19	0.00660284	SJCHGC05949 protein [Schistosoma japonicum]
1056	1	S_japonicum_NCBI	gi|56754700	23	17116	1	1	0.19	0.00660284	SJCHGC05512 protein [Schistosoma japonicum]
1092	1	S_japonicum_NCBI	gi|56754183	21	16984	1	1	0.19	0.00660284	SJCHGC05476 protein [Schistosoma japonicum]
1106	1	S_japonicum_NCBI	gi|56753429	21	16826	1	1	0.19	0.00660284	SJCHGC05540 protein [Schistosoma japonicum]
1117	1	S_japonicum_NCBI	gi|56757662	21	16713	1	1	0.19	0.00660284	SJCHGC01711 protein [Schistosoma japonicum]
1139	1	S_japonicum_NCBI	gi|76153684	19	16520	1	1	0.19	0.00660284	SJCHGC06733 protein [Schistosoma japonicum]
1172	1	S_japonicum_NCBI	gi|56757719	18	16927	1	1	0.19	0.00660284	SJCHGC03858 protein [Schistosoma japonicum]
1217	1	S_japonicum_NCBI	gi|56758802	16	17251	1	1	0.19	0.00660284	SJCHGC02431 protein [Schistosoma japonicum]
1245	1	S_japonicum_NCBI	gi|76156302	14	16391	1	1	0.19	0.00660284	SJCHGC07767 protein [Schistosoma japonicum]
295	2	S_japonicum_NCBI	gi|56753523	19	36943	2	2	0.18	0.00625532	SJCHGC05204 protein [Schistosoma japonicum]
362	1	S_japonicum_NCBI	gi|29840954	143	17698	6	1	0.18	0.00625532	similar to NM_132090 CG3446 gene product in Drosophila melanogaster [Schistosoma japonicum]
394	1	S_japonicum_NCBI	gi|257215734	125	54843	6	3	0.18	0.00625532	Protein VHS3 (Viable in a HAL3 SIT4 background protein 3) [Schistosoma japonicum]
479	1	S_japonicum_NCBI	gi|56757013	96	53911	3	3	0.18	0.00625532	SJCHGC01821 protein [Schistosoma japonicum]
554	1	S_japonicum_NCBI	gi|56754177	78	54268	5	3	0.18	0.00625532	SJCHGC05862 protein [Schistosoma japonicum]
623	1	S_japonicum_NCBI	gi|226467696	64	35374	3	2	0.18	0.00625532	3'(2'), 5'-bisphosphate nucleotidase [Schistosoma japonicum]
651	1	S_japonicum_NCBI	gi|56757119	59	17469	2	1	0.18	0.00625532	SJCHGC04784 protein [Schistosoma japonicum]
660	1	S_japonicum_NCBI	gi|56755487	58	36700	3	2	0.18	0.00625532	SJCHGC02039 protein [Schistosoma japonicum]
671	1	S_japonicum_NCBI	gi|76153449	57	17671	1	1	0.18	0.00625532	SJCHGC03771 protein [Schistosoma japonicum]
757	1	S_japonicum_NCBI	gi|19909174	44	17737	2	1	0.18	0.00625532	reinfection related protein 338 [Schistosoma japonicum]
802	1	S_japonicum_NCBI	gi|56757815	40	36156	2	2	0.18	0.00625532	SJCHGC02307 protein [Schistosoma japonicum]
806	1	S_japonicum_NCBI	gi|76153479	40	18064	1	1	0.18	0.00625532	SJCHGC02950 protein [Schistosoma japonicum]
816	1	S_japonicum_NCBI	gi|56756156	39	18040	1	1	0.18	0.00625532	SJCHGC06423 protein [Schistosoma japonicum]
819	1	S_japonicum_NCBI	gi|56758338	39	17262	1	1	0.18	0.00625532	SJCHGC05979 protein [Schistosoma japonicum]
831	1	S_japonicum_NCBI	gi|29841381	38	17753	2	1	0.18	0.00625532	similar to NM_031065 ribosomal protein L10a in Rattus norvegicus [Schistosoma japonicum]
839	1	S_japonicum_NCBI	gi|226470070	38	36148	2	2	0.18	0.00625532	Polymerase delta-interacting protein 3 [Schistosoma japonicum]
847	1	S_japonicum_NCBI	gi|29841308	37	36155	2	2	0.18	0.00625532	SJCHGC02362 protein [Schistosoma japonicum]
871	1	S_japonicum_NCBI	gi|76155483	35	17837	1	1	0.18	0.00625532	SJCHGC08017 protein [Schistosoma japonicum]
947	1	S_japonicum_NCBI	gi|56752795	29	17786	1	1	0.18	0.00625532	SJCHGC04957 protein [Schistosoma japonicum]
1043	1	S_japonicum_NCBI	gi|76155753	23	36202	3	2	0.18	0.00625532	SJCHGC04994 protein [Schistosoma japonicum]
1053	1	S_japonicum_NCBI	gi|29841367	23	17386	1	1	0.18	0.00625532	similar to NM_004871 golgi SNAP receptor complex member 1 in Homo sapiens [Schistosoma japonicum]
1065	1	S_japonicum_NCBI	gi|56755731	22	18134	1	1	0.18	0.00625532	SJCHGC07506 protein [Schistosoma japonicum]
1078	1	S_japonicum_NCBI	gi|56757571	22	17649	1	1	0.18	0.00625532	SJCHGC05407 protein [Schistosoma japonicum]
1099	1	S_japonicum_NCBI	gi|29841404	21	18061	1	1	0.18	0.00625532	similar to NM_003344 ubiquitin-conjugating enzyme E2H (similar to yeast UBC8) in Mus musculus [Schistosoma japonicum]
1116	1	S_japonicum_NCBI	gi|56753858	21	17390	1	1	0.18	0.00625532	SJCHGC04172 protein [Schistosoma japonicum]
1145	1	S_japonicum_NCBI	gi|226468430	19	17276	1	1	0.18	0.00625532	Nuclear cap-binding protein subunit 2 [Schistosoma japonicum]
1162	1	S_japonicum_NCBI	gi|76156666	18	35888	2	2	0.18	0.00625532	SJCHGC01338 protein [Schistosoma japonicum]
1196	1	S_japonicum_NCBI	gi|226481501	17	35937	2	2	0.18	0.00625532	rRNA 2'-O-methyltransferase fibrillarin [Schistosoma japonicum]
81	2	S_japonicum_NCBI	gi|56757733	29	57082	3	3	0.17	0.0059078	SJCHGC02346 protein [Schistosoma japonicum]
237	1	S_japonicum_NCBI	gi|76155673	210	18888	6	1	0.17	0.0059078	SJCHGC04527 protein [Schistosoma japonicum]
481	2	S_japonicum_NCBI	gi|257216390	85	39128	5	2	0.17	0.0059078	pyruvate dehydrogenase E2 component [Schistosoma japonicum]
531	1	S_japonicum_NCBI	gi|226469878	82	57525	4	3	0.17	0.0059078	solute carrier family 2 [Schistosoma japonicum]
535	1	S_japonicum_NCBI	gi|29841027	81	38163	3	2	0.17	0.0059078	similar to NM_017271 nuclear distribution gene C homolog in Rattus norvegicus [Schistosoma japonicum]
731	1	S_japonicum_NCBI	gi|56753790	47	58371	3	3	0.17	0.0059078	SJCHGC01235 protein [Schistosoma japonicum]
784	1	S_japonicum_NCBI	gi|29841010	41	18975	1	1	0.17	0.0059078	SJCHGC06138 protein [Schistosoma japonicum]
803	1	S_japonicum_NCBI	gi|76153189	40	18219	1	1	0.17	0.0059078	SJCHGC06811 protein [Schistosoma japonicum]
838	1	S_japonicum_NCBI	gi|56753710	38	19069	1	1	0.17	0.0059078	unknown [Schistosoma japonicum]
851	1	S_japonicum_NCBI	gi|29841082	37	18619	1	1	0.17	0.0059078	similar to NP_506127 alpha-actinin in Caenorhabditis elegans [Schistosoma japonicum]
865	1	S_japonicum_NCBI	gi|56754959	36	18964	1	1	0.17	0.0059078	SJCHGC08395 protein [Schistosoma japonicum]
873	1	S_japonicum_NCBI	gi|56753969	35	18235	1	1	0.17	0.0059078	SJCHGC04237 protein [Schistosoma japonicum]
930	1	S_japonicum_NCBI	gi|56753796	30	38967	2	1	0.17	0.0059078	SJCHGC09117 protein [Schistosoma japonicum]
937	1	S_japonicum_NCBI	gi|76155647	29	37685	2	2	0.17	0.0059078	SJCHGC04415 protein [Schistosoma japonicum]
938	1	S_japonicum_NCBI	gi|76154551	29	19194	1	1	0.17	0.0059078	SJCHGC08328 protein [Schistosoma japonicum]
951	1	S_japonicum_NCBI	gi|56757765	28	19232	1	1	0.17	0.0059078	SJCHGC06275 protein [Schistosoma japonicum]
1068	1	S_japonicum_NCBI	gi|76157635	22	19244	1	1	0.17	0.0059078	SJCHGC06736 protein [Schistosoma japonicum]
1081	1	S_japonicum_NCBI	gi|56757403	22	19104	2	1	0.17	0.0059078	SJCHGC04422 protein [Schistosoma japonicum]
1097	1	S_japonicum_NCBI	gi|226483453	21	18596	1	1	0.17	0.0059078	Protein archease [Schistosoma japonicum]
1190	1	S_japonicum_NCBI	gi|76157471	17	18946	1	1	0.17	0.0059078	SJCHGC08055 protein [Schistosoma japonicum]
1191	1	S_japonicum_NCBI	gi|56754616	17	18739	1	1	0.17	0.0059078	unknown [Schistosoma japonicum]
1192	1	S_japonicum_NCBI	gi|76155735	17	18753	3	1	0.17	0.0059078	SJCHGC08347 protein [Schistosoma japonicum]
1193	1	S_japonicum_NCBI	gi|76153025	17	18678	1	1	0.17	0.0059078	SJCHGC06421 protein [Schistosoma japonicum]
1202	1	S_japonicum_NCBI	gi|76154782	16	18977	1	1	0.17	0.0059078	SJCHGC06876 protein [Schistosoma japonicum]
1235	1	S_japonicum_NCBI	gi|74774659	15	18196	1	1	0.17	0.0059078	RecName: Full=UPF0506 protein SJCHGC03144; Flags: Precursor
1240	1	S_japonicum_NCBI	gi|76156548	15	18911	1	1	0.17	0.0059078	SJCHGC04777 protein [Schistosoma japonicum]
230	1	S_japonicum_NCBI	gi|226469354	214	104974	9	5	0.16	0.00556029	hypothetical protein [Schistosoma japonicum]
534	1	S_japonicum_NCBI	gi|226481415	81	40222	3	2	0.16	0.00556029	protein kinase [Schistosoma japonicum]
541	1	S_japonicum_NCBI	gi|30995341	80	40470	6	2	0.16	0.00556029	cathepsin B endopeptidase [Schistosoma japonicum]
591	1	S_japonicum_NCBI	gi|226467714	70	80272	4	4	0.16	0.00556029	glycogen synthase 1 [Schistosoma japonicum]
596	1	S_japonicum_NCBI	gi|56756869	69	20149	1	1	0.16	0.00556029	SJCHGC06728 protein [Schistosoma japonicum]
661	1	S_japonicum_NCBI	gi|56758538	58	20342	1	1	0.16	0.00556029	unknown [Schistosoma japonicum]
665	1	S_japonicum_NCBI	gi|56756322	58	19720	2	1	0.16	0.00556029	SJCHGC02878 protein [Schistosoma japonicum]
717	1	S_japonicum_NCBI	gi|56752743	50	19432	1	1	0.16	0.00556029	SJCHGC09299 protein [Schistosoma japonicum]
752	1	S_japonicum_NCBI	gi|56757575	45	20075	2	1	0.16	0.00556029	SJCHGC04728 protein [Schistosoma japonicum]
782	1	S_japonicum_NCBI	gi|76156843	42	41614	2	2	0.16	0.00556029	SJCHGC03419 protein [Schistosoma japonicum]
817	1	S_japonicum_NCBI	gi|56754813	39	19393	1	1	0.16	0.00556029	SJCHGC01021 protein [Schistosoma japonicum]
881	1	S_japonicum_NCBI	gi|56757326	34	20191	1	1	0.16	0.00556029	SJCHGC05484 protein [Schistosoma japonicum]
901	1	S_japonicum_NCBI	gi|76155265	32	20116	2	1	0.16	0.00556029	SJCHGC07617 protein [Schistosoma japonicum]
932	1	S_japonicum_NCBI	gi|56755884	29	20170	1	1	0.16	0.00556029	SJCHGC01795 protein [Schistosoma japonicum]
954	1	S_japonicum_NCBI	gi|76154942	28	19983	1	1	0.16	0.00556029	SJCHGC00827 protein [Schistosoma japonicum]
974	1	S_japonicum_NCBI	gi|56753071	27	20097	1	1	0.16	0.00556029	SJCHGC01437 protein [Schistosoma japonicum]
977	1	S_japonicum_NCBI	gi|56756078	27	19364	1	1	0.16	0.00556029	SJCHGC04934 protein [Schistosoma japonicum]
1000	1	S_japonicum_NCBI	gi|56755411	25	19884	1	1	0.16	0.00556029	SJCHGC05173 protein [Schistosoma japonicum]
1009	1	S_japonicum_NCBI	gi|76157529	24	19388	1	1	0.16	0.00556029	SJCHGC07500 protein [Schistosoma japonicum]
1083	1	S_japonicum_NCBI	gi|129562659	22	20145	1	1	0.16	0.00556029	tsunagi [Schistosoma japonicum]
1104	1	S_japonicum_NCBI	gi|76154572	21	19933	1	1	0.16	0.00556029	SJCHGC08157 protein [Schistosoma japonicum]
1131	1	S_japonicum_NCBI	gi|76156999	20	19384	1	1	0.16	0.00556029	SJCHGC08307 protein [Schistosoma japonicum]
1182	1	S_japonicum_NCBI	gi|76154671	17	20435	1	1	0.16	0.00556029	SJCHGC08434 protein [Schistosoma japonicum]
1265	1	S_japonicum_NCBI	gi|76155552	13	19844	1	1	0.16	0.00556029	SJCHGC07835 protein [Schistosoma japonicum]
1275	1	S_japonicum_NCBI	gi|76155139	13	20174	1	1	0.16	0.00556029	SJCHGC08732 protein [Schistosoma japonicum]
265	1	S_japonicum_NCBI	gi|226470360	190	87977	6	4	0.15	0.00521277	putative fragile X mental retardation 1 isoform 16 [Schistosoma japonicum]
321	1	S_japonicum_NCBI	gi|56759118	162	21002	5	1	0.15	0.00521277	SJCHGC02224 protein [Schistosoma japonicum]
349	1	S_japonicum_NCBI	gi|56759106	148	21432	5	1	0.15	0.00521277	SJCHGC06334 protein [Schistosoma japonicum]
501	1	S_japonicum_NCBI	gi|29840891	88	20975	4	1	0.15	0.00521277	hypothetical protein [Schistosoma japonicum]
526	1	S_japonicum_NCBI	gi|56759020	83	20630	4	1	0.15	0.00521277	SJCHGC06336 protein [Schistosoma japonicum]
592	1	S_japonicum_NCBI	gi|29840986	70	21373	2	1	0.15	0.00521277	similar to NM_060332 Y106G6H [Schistosoma japonicum]
608	1	S_japonicum_NCBI	gi|56756126	67	42784	4	2	0.15	0.00521277	SJCHGC00941 protein [Schistosoma japonicum]
743	1	S_japonicum_NCBI	gi|56753079	46	41919	3	2	0.15	0.00521277	SJCHGC00626 protein [Schistosoma japonicum]
778	1	S_japonicum_NCBI	gi|76155343	42	20688	1	1	0.15	0.00521277	SJCHGC08761 protein [Schistosoma japonicum]
804	1	S_japonicum_NCBI	gi|76157363	40	20824	1	1	0.15	0.00521277	SJCHGC03871 protein [Schistosoma japonicum]
827	1	S_japonicum_NCBI	gi|76156484	38	42759	2	2	0.15	0.00521277	SJCHGC06075 protein [Schistosoma japonicum]
883	1	S_japonicum_NCBI	gi|29841170	34	21097	2	1	0.15	0.00521277	similar to GenBank Accession Number M94390 HEXBP DNA binding protein in Leishmania major [Schistosoma japonicum]
908	1	S_japonicum_NCBI	gi|56758274	32	43516	2	2	0.15	0.00521277	SJCHGC03434 protein [Schistosoma japonicum]
961	1	S_japonicum_NCBI	gi|56753856	28	21690	1	1	0.15	0.00521277	SJCHGC03676 protein [Schistosoma japonicum]
967	1	S_japonicum_NCBI	gi|76152989	27	20922	1	1	0.15	0.00521277	SJCHGC08871 protein [Schistosoma japonicum]
1011	1	S_japonicum_NCBI	gi|56758820	24	44107	2	2	0.15	0.00521277	SJCHGC05891 protein [Schistosoma japonicum]
1027	1	S_japonicum_NCBI	gi|56756799	24	20997	1	1	0.15	0.00521277	SJCHGC02504 protein [Schistosoma japonicum]
1058	1	S_japonicum_NCBI	gi|56753139	23	20685	1	1	0.15	0.00521277	SJCHGC01075 protein [Schistosoma japonicum]
1069	1	S_japonicum_NCBI	gi|76155488	22	20814	1	1	0.15	0.00521277	SJCHGC07125 protein [Schistosoma japonicum]
1071	1	S_japonicum_NCBI	gi|56756188	22	21739	1	1	0.15	0.00521277	SJCHGC05668 protein [Schistosoma japonicum]
1103	1	S_japonicum_NCBI	gi|56755689	21	21466	1	1	0.15	0.00521277	SJCHGC09218 protein [Schistosoma japonicum]
1149	1	S_japonicum_NCBI	gi|56759350	19	20627	1	1	0.15	0.00521277	SJCHGC06542 protein [Schistosoma japonicum]
1154	1	S_japonicum_NCBI	gi|56757087	19	20808	1	1	0.15	0.00521277	SJCHGC07038 protein [Schistosoma japonicum]
1178	1	S_japonicum_NCBI	gi|56755501	18	21602	1	1	0.15	0.00521277	SJCHGC02302 protein [Schistosoma japonicum]
1184	1	S_japonicum_NCBI	gi|56757543	17	20865	1	1	0.15	0.00521277	SJCHGC07941 protein [Schistosoma japonicum]
1188	1	S_japonicum_NCBI	gi|76153994	17	21075	1	1	0.15	0.00521277	SJCHGC05354 protein [Schistosoma japonicum]
1201	1	S_japonicum_NCBI	gi|76155278	17	21535	1	1	0.15	0.00521277	SJCHGC02680 protein [Schistosoma japonicum]
1209	1	S_japonicum_NCBI	gi|29841009	16	21037	1	1	0.15	0.00521277	similar to XM_085215 similar to ribosomal protein L9 in Homo sapiens [Schistosoma japonicum]
1243	1	S_japonicum_NCBI	gi|56757057	14	21513	1	1	0.15	0.00521277	SJCHGC01107 protein [Schistosoma japonicum]
1253	1	S_japonicum_NCBI	gi|29841047	14	20687	1	1	0.15	0.00521277	similar to NM_019487 heme binding protein 2; putative heme-binding protein in Mus musculus [Schistosoma japonicum]
352	1	S_japonicum_NCBI	gi|56755685	148	70353	5	3	0.14	0.00486525	SJCHGC02523 protein [Schistosoma japonicum]
400	1	S_japonicum_NCBI	gi|226487566	123	93213	4	4	0.14	0.00486525	Loss of heterozygosity 11 chromosomal region 2 gene A protein homolog [Schistosoma japonicum]
513	2	S_japonicum_NCBI	gi|56758774	70	44861	3	2	0.14	0.00486525	SJCHGC09316 protein [Schistosoma japonicum]
650	1	S_japonicum_NCBI	gi|56755992	59	23307	2	1	0.14	0.00486525	unknown [Schistosoma japonicum]
657	1	S_japonicum_NCBI	gi|226490194	58	46633	2	2	0.14	0.00486525	synaptotagmin II [Schistosoma japonicum]
668	1	S_japonicum_NCBI	gi|56755679	57	23167	2	1	0.14	0.00486525	SJCHGC05685 protein [Schistosoma japonicum]
676	1	S_japonicum_NCBI	gi|257205740	56	46480	2	2	0.14	0.00486525	Thioredoxin domain-containing protein 4 precursor [Schistosoma japonicum]
697	1	S_japonicum_NCBI	gi|76156610	53	21837	2	1	0.14	0.00486525	SJCHGC08663 protein [Schistosoma japonicum]
718	1	S_japonicum_NCBI	gi|56753263	50	47132	2	2	0.14	0.00486525	SJCHGC06128 protein [Schistosoma japonicum]
739	1	S_japonicum_NCBI	gi|56754116	46	45718	2	2	0.14	0.00486525	SJCHGC06310 protein [Schistosoma japonicum]
813	1	S_japonicum_NCBI	gi|56755894	39	22608	1	1	0.14	0.00486525	SJCHGC09029 protein [Schistosoma japonicum]
898	1	S_japonicum_NCBI	gi|76153572	32	22945	1	1	0.14	0.00486525	SJCHGC07910 protein [Schistosoma japonicum]
913	1	S_japonicum_NCBI	gi|32452856	32	22920	1	1	0.14	0.00486525	LGG [Schistosoma japonicum]
917	1	S_japonicum_NCBI	gi|76155951	31	22610	1	1	0.14	0.00486525	SJCHGC07768 protein [Schistosoma japonicum]
986	1	S_japonicum_NCBI	gi|76157618	26	44580	2	2	0.14	0.00486525	SJCHGC05037 protein [Schistosoma japonicum]
1010	1	S_japonicum_NCBI	gi|56754794	24	22609	1	1	0.14	0.00486525	SJCHGC03234 protein [Schistosoma japonicum]
1017	1	S_japonicum_NCBI	gi|257215914	24	44929	3	2	0.14	0.00486525	lysyl-tRNA synthetase [Schistosoma japonicum]
1024	1	S_japonicum_NCBI	gi|56756396	24	47097	2	2	0.14	0.00486525	SJCHGC09440 protein [Schistosoma japonicum]
1040	1	S_japonicum_NCBI	gi|56759524	23	21999	1	1	0.14	0.00486525	SJCHGC05992 protein [Schistosoma japonicum]
1047	1	S_japonicum_NCBI	gi|56753243	23	23054	1	1	0.14	0.00486525	SJCHGC00953 protein [Schistosoma japonicum]
1073	1	S_japonicum_NCBI	gi|56752697	22	22072	1	1	0.14	0.00486525	SJCHGC00584 protein [Schistosoma japonicum]
1086	1	S_japonicum_NCBI	gi|76154321	22	22767	1	1	0.14	0.00486525	SJCHGC05073 protein [Schistosoma japonicum]
1136	1	S_japonicum_NCBI	gi|76155437	20	22691	1	1	0.14	0.00486525	SJCHGC04721 protein [Schistosoma japonicum]
1147	1	S_japonicum_NCBI	gi|76152955	19	22073	1	1	0.14	0.00486525	SJCHGC06390 protein [Schistosoma japonicum]
1152	1	S_japonicum_NCBI	gi|56753473	19	22274	1	1	0.14	0.00486525	SJCHGC05456 protein [Schistosoma japonicum]
1200	1	S_japonicum_NCBI	gi|29841432	17	23162	1	1	0.14	0.00486525	similar to GenBank Accession Number AF281063 charged multivesicular body protein 1/chromatin modifying protein 1 [Schistosoma japonicum]
1207	1	S_japonicum_NCBI	gi|226469876	16	23227	2	1	0.14	0.00486525	twinfilin, actin-binding protein, homolog 1 [Schistosoma japonicum]
1216	1	S_japonicum_NCBI	gi|56755613	16	22271	1	1	0.14	0.00486525	SJCHGC07016 protein [Schistosoma japonicum]
1227	1	S_japonicum_NCBI	gi|76154605	15	23089	1	1	0.14	0.00486525	SJCHGC04700 protein [Schistosoma japonicum]
1258	1	S_japonicum_NCBI	gi|76156855	14	23001	1	1	0.14	0.00486525	SJCHGC09153 protein [Schistosoma japonicum]
1270	1	S_japonicum_NCBI	gi|56753882	13	22081	1	1	0.14	0.00486525	SJCHGC03627 protein [Schistosoma japonicum]
1276	1	S_japonicum_NCBI	gi|56756452	13	21978	1	1	0.14	0.00486525	SJCHGC07015 protein [Schistosoma japonicum]
374	1	S_japonicum_NCBI	gi|56756621	138	24757	2	1	0.13	0.00451773	SJCHGC01421 protein [Schistosoma japonicum]
520	1	S_japonicum_NCBI	gi|56754915	85	50527	3	2	0.13	0.00451773	SJCHGC09345 protein [Schistosoma japonicum]
528	1	S_japonicum_NCBI	gi|226468362	82	99074	5	4	0.13	0.00451773	H+-transporting ATPase [Schistosoma japonicum]
558	1	S_japonicum_NCBI	gi|56759068	77	23554	2	1	0.13	0.00451773	SJCHGC04249 protein [Schistosoma japonicum]
631	1	S_japonicum_NCBI	gi|29841102	63	25118	3	1	0.13	0.00451773	similar to NM_080743 serine-arginine repressor protein (35 kDa) in Homo sapiens [Schistosoma japonicum]
645	1	S_japonicum_NCBI	gi|56759476	59	23376	2	1	0.13	0.00451773	SJCHGC01511 protein [Schistosoma japonicum]
682	1	S_japonicum_NCBI	gi|76155720	55	23765	1	1	0.13	0.00451773	SJCHGC06513 protein [Schistosoma japonicum]
716	1	S_japonicum_NCBI	gi|76157328	50	23818	2	1	0.13	0.00451773	SJCHGC04695 protein [Schistosoma japonicum]
719	1	S_japonicum_NCBI	gi|226471030	50	24822	1	1	0.13	0.00451773	Cleavage and polyadenylation specificity factor 5 [Schistosoma japonicum]
742	1	S_japonicum_NCBI	gi|56756963	46	24737	1	1	0.13	0.00451773	SJCHGC06307 protein [Schistosoma japonicum]
753	1	S_japonicum_NCBI	gi|76156594	45	24642	1	1	0.13	0.00451773	SJCHGC09182 protein [Schistosoma japonicum]
766	1	S_japonicum_NCBI	gi|76156833	43	24558	2	1	0.13	0.00451773	SJCHGC06167 protein [Schistosoma japonicum]
776	1	S_japonicum_NCBI	gi|76155339	42	24036	1	1	0.13	0.00451773	SJCHGC02016 protein [Schistosoma japonicum]
794	1	S_japonicum_NCBI	gi|76152764	41	24070	1	1	0.13	0.00451773	SJCHGC04942 protein [Schistosoma japonicum]
826	1	S_japonicum_NCBI	gi|226487082	38	24090	1	1	0.13	0.00451773	NADH dehydrogenase (ubiquinone) Fe-S protein 8 [Schistosoma japonicum]
834	1	S_japonicum_NCBI	gi|226480692	38	49935	2	2	0.13	0.00451773	NADH:ubiquinone reductase 42kD subunit precurs [Schistosoma japonicum]
863	1	S_japonicum_NCBI	gi|56755711	36	24407	1	1	0.13	0.00451773	SJCHGC01826 protein [Schistosoma japonicum]
887	1	S_japonicum_NCBI	gi|56754545	34	23615	1	1	0.13	0.00451773	SJCHGC09544 protein [Schistosoma japonicum]
897	1	S_japonicum_NCBI	gi|76156142	32	25052	1	1	0.13	0.00451773	SJCHGC05500 protein [Schistosoma japonicum]
904	1	S_japonicum_NCBI	gi|56756521	32	23888	2	1	0.13	0.00451773	SJCHGC04444 protein [Schistosoma japonicum]
976	1	S_japonicum_NCBI	gi|56753245	27	24609	1	1	0.13	0.00451773	SJCHGC06565 protein [Schistosoma japonicum]
988	1	S_japonicum_NCBI	gi|56758300	26	48678	2	2	0.13	0.00451773	SJCHGC01925 protein [Schistosoma japonicum]
1005	1	S_japonicum_NCBI	gi|29841207	25	25097	1	1	0.13	0.00451773	similar to GenBank Accession Number AJ290961 eukaryotic translation initiation factor 2 gamma [Schistosoma japonicum]
1006	1	S_japonicum_NCBI	gi|76152830	25	25139	1	1	0.13	0.00451773	SJCHGC04131 protein [Schistosoma japonicum]
1021	1	S_japonicum_NCBI	gi|56756855	24	23938	1	1	0.13	0.00451773	SJCHGC03690 protein [Schistosoma japonicum]
1025	1	S_japonicum_NCBI	gi|76155208	24	24245	1	1	0.13	0.00451773	SJCHGC05005 protein [Schistosoma japonicum]
1028	1	S_japonicum_NCBI	gi|76156310	24	24471	1	1	0.13	0.00451773	SJCHGC08666 protein [Schistosoma japonicum]
1039	1	S_japonicum_NCBI	gi|56758204	23	23841	1	1	0.13	0.00451773	SJCHGC08717 protein [Schistosoma japonicum]
1045	1	S_japonicum_NCBI	gi|76154013	23	24617	1	1	0.13	0.00451773	SJCHGC05943 protein [Schistosoma japonicum]
1059	1	S_japonicum_NCBI	gi|171473976	23	23478	1	1	0.13	0.00451773	SJCHGC03517 protein [Schistosoma japonicum]
1060	1	S_japonicum_NCBI	gi|76153427	23	23539	3	1	0.13	0.00451773	SJCHGC08689 protein [Schistosoma japonicum]
1061	1	S_japonicum_NCBI	gi|56758758	22	25007	1	1	0.13	0.00451773	SJCHGC06222 protein [Schistosoma japonicum]
1064	1	S_japonicum_NCBI	gi|76156252	22	24505	1	1	0.13	0.00451773	SJCHGC09631 protein [Schistosoma japonicum]
1072	1	S_japonicum_NCBI	gi|226479890	22	24445	1	1	0.13	0.00451773	TIM21-like protein, mitochondrial precursor [Schistosoma japonicum]
1093	1	S_japonicum_NCBI	gi|76155328	21	24950	1	1	0.13	0.00451773	SJCHGC03039 protein [Schistosoma japonicum]
1123	1	S_japonicum_NCBI	gi|76153704	20	23526	1	1	0.13	0.00451773	SJCHGC03928 protein [Schistosoma japonicum]
1129	1	S_japonicum_NCBI	gi|124390	20	24568	1	1	0.13	0.00451773	RecName: Full=23 kDa integral membrane protein; AltName: Full=Sj23
1146	1	S_japonicum_NCBI	gi|76153786	19	23513	1	1	0.13	0.00451773	SJCHGC05029 protein [Schistosoma japonicum]
1197	1	S_japonicum_NCBI	gi|29841209	17	24548	1	1	0.13	0.00451773	SJCHGC01931 protein [Schistosoma japonicum]
1205	1	S_japonicum_NCBI	gi|56756408	16	25098	1	1	0.13	0.00451773	SJCHGC04329 protein [Schistosoma japonicum]
1238	1	S_japonicum_NCBI	gi|76152805	15	24995	1	1	0.13	0.00451773	SJCHGC08725 protein [Schistosoma japonicum]
1249	1	S_japonicum_NCBI	gi|76152908	14	24636	1	1	0.13	0.00451773	SJCHGC08575 protein [Schistosoma japonicum]
1255	1	S_japonicum_NCBI	gi|76154564	14	25097	1	1	0.13	0.00451773	SJCHGC05035 protein [Schistosoma japonicum]
1271	1	S_japonicum_NCBI	gi|56758836	13	24366	1	1	0.13	0.00451773	SJCHGC01901 protein [Schistosoma japonicum]
421	1	S_japonicum_NCBI	gi|76154277	113	25925	3	1	0.12	0.00417021	SJCHGC05718 protein [Schistosoma japonicum]
478	1	S_japonicum_NCBI	gi|226482578	96	109705	4	4	0.12	0.00417021	AP-1 complex subunit beta-1 (Adapter-related protein complex 1 beta-1 subunit)protein complex 1 beta large chain) [Schistosoma japonicum]
594	1	S_japonicum_NCBI	gi|76156153	70	54342	3	2	0.12	0.00417021	SJCHGC01349 protein [Schistosoma japonicum]
652	1	S_japonicum_NCBI	gi|76155255	59	26182	2	1	0.12	0.00417021	SJCHGC03409 protein [Schistosoma japonicum]
667	1	S_japonicum_NCBI	gi|76153246	57	26325	2	1	0.12	0.00417021	SJCHGC05056 protein [Schistosoma japonicum]
680	1	S_japonicum_NCBI	gi|76156017	55	25537	1	1	0.12	0.00417021	SJCHGC03496 protein [Schistosoma japonicum]
681	1	S_japonicum_NCBI	gi|76155429	55	52963	3	1	0.12	0.00417021	SJCHGC06535 protein [Schistosoma japonicum]
683	1	S_japonicum_NCBI	gi|29840940	55	25571	3	1	0.12	0.00417021	SJCHGC00641 protein [Schistosoma japonicum]
698	1	S_japonicum_NCBI	gi|76163066	52	26892	1	1	0.12	0.00417021	SJCHGC08068 protein [Schistosoma japonicum]
720	1	S_japonicum_NCBI	gi|226477898	49	53181	3	2	0.12	0.00417021	Sorting nexin-6 [Schistosoma japonicum]
737	1	S_japonicum_NCBI	gi|56758360	47	79852	3	3	0.12	0.00417021	SJCHGC06322 protein [Schistosoma japonicum]
769	1	S_japonicum_NCBI	gi|76155468	43	25581	2	1	0.12	0.00417021	SJCHGC03323 protein [Schistosoma japonicum]
779	1	S_japonicum_NCBI	gi|76157425	42	25247	1	1	0.12	0.00417021	SJCHGC05561 protein [Schistosoma japonicum]
799	1	S_japonicum_NCBI	gi|29841247	40	27095	2	1	0.12	0.00417021	SJCHGC00728 protein [Schistosoma japonicum]
830	1	S_japonicum_NCBI	gi|29840931	38	26112	1	1	0.12	0.00417021	hypothetical protein [Schistosoma japonicum]
836	1	S_japonicum_NCBI	gi|56757035	38	27066	1	1	0.12	0.00417021	SJCHGC05468 protein [Schistosoma japonicum]
843	1	S_japonicum_NCBI	gi|76154334	37	26477	1	1	0.12	0.00417021	SJCHGC08058 protein [Schistosoma japonicum]
874	1	S_japonicum_NCBI	gi|29841194	35	25488	1	1	0.12	0.00417021	SJCHGC06552 protein [Schistosoma japonicum]
926	1	S_japonicum_NCBI	gi|226480558	30	52045	2	2	0.12	0.00417021	lethal (2) tumorous imaginal discs [Schistosoma japonicum]
940	1	S_japonicum_NCBI	gi|29841417	29	25323	1	1	0.12	0.00417021	similar to NM_016208 VPS28 protein in Homo sapiens [Schistosoma japonicum]
946	1	S_japonicum_NCBI	gi|76155353	29	26633	1	1	0.12	0.00417021	SJCHGC05925 protein [Schistosoma japonicum]
957	1	S_japonicum_NCBI	gi|226467091	28	26679	1	1	0.12	0.00417021	Charged multivesicular body protein 2a (Chromatin-modifying protein 2a) [Schistosoma japonicum]
972	1	S_japonicum_NCBI	gi|56759042	27	27164	1	1	0.12	0.00417021	SJCHGC02094 protein [Schistosoma japonicum]
1001	1	S_japonicum_NCBI	gi|56752867	25	25903	1	1	0.12	0.00417021	SJCHGC04833 protein [Schistosoma japonicum]
1008	1	S_japonicum_NCBI	gi|76155219	25	26369	1	1	0.12	0.00417021	SJCHGC03922 protein [Schistosoma japonicum]
1032	1	S_japonicum_NCBI	gi|76154203	24	26006	1	1	0.12	0.00417021	SJCHGC05828 protein [Schistosoma japonicum]
1052	1	S_japonicum_NCBI	gi|76157366	23	26154	1	1	0.12	0.00417021	SJCHGC08810 protein [Schistosoma japonicum]
1055	1	S_japonicum_NCBI	gi|56757994	23	25855	1	1	0.12	0.00417021	SJCHGC06320 protein [Schistosoma japonicum]
1077	1	S_japonicum_NCBI	gi|56755647	22	25509	1	1	0.12	0.00417021	SJCHGC02345 protein [Schistosoma japonicum]
1109	1	S_japonicum_NCBI	gi|56756134	21	25312	1	1	0.12	0.00417021	SJCHGC05726 protein [Schistosoma japonicum]
1118	1	S_japonicum_NCBI	gi|56758512	21	26167	1	1	0.12	0.00417021	SJCHGC09482 protein [Schistosoma japonicum]
1125	1	S_japonicum_NCBI	gi|76154270	20	26511	1	1	0.12	0.00417021	SJCHGC06639 protein [Schistosoma japonicum]
1142	1	S_japonicum_NCBI	gi|76153338	19	26784	1	1	0.12	0.00417021	SJCHGC04061 protein [Schistosoma japonicum]
1157	1	S_japonicum_NCBI	gi|76153003	19	25198	1	1	0.12	0.00417021	SJCHGC05232 protein [Schistosoma japonicum]
1164	1	S_japonicum_NCBI	gi|76156813	18	25282	1	1	0.12	0.00417021	SJCHGC03429 protein [Schistosoma japonicum]
1218	1	S_japonicum_NCBI	gi|76156687	16	25810	1	1	0.12	0.00417021	SJCHGC05645 protein [Schistosoma japonicum]
1250	1	S_japonicum_NCBI	gi|29841138	14	25446	1	1	0.12	0.00417021	similar to NM_131187 casein kinase 2 beta in Danio rerio [Schistosoma japonicum]
1251	1	S_japonicum_NCBI	gi|76154215	14	26392	1	1	0.12	0.00417021	SJCHGC06574 protein [Schistosoma japonicum]
1256	1	S_japonicum_NCBI	gi|76154875	14	26119	1	1	0.12	0.00417021	SJCHGC07228 protein [Schistosoma japonicum]
1266	1	S_japonicum_NCBI	gi|76156592	13	25775	1	1	0.12	0.00417021	SJCHGC03526 protein [Schistosoma japonicum]
1269	1	S_japonicum_NCBI	gi|76162615	13	26593	1	1	0.12	0.00417021	SJCHGC05094 protein [Schistosoma japonicum]
509	1	S_japonicum_NCBI	gi|226479896	86	86051	4	3	0.11	0.0038227	Fragile X mental retardation protein 1 homolog [Schistosoma japonicum]
551	1	S_japonicum_NCBI	gi|76154243	78	60346	2	2	0.11	0.0038227	SJCHGC06113 protein [Schistosoma japonicum]
559	1	S_japonicum_NCBI	gi|56757171	76	28020	2	1	0.11	0.0038227	SJCHGC06672 protein [Schistosoma japonicum]
686	1	S_japonicum_NCBI	gi|76157704	55	28892	2	1	0.11	0.0038227	SJCHGC05463 protein [Schistosoma japonicum]
692	1	S_japonicum_NCBI	gi|76156009	54	58580	2	2	0.11	0.0038227	SJCHGC01679 protein [Schistosoma japonicum]
781	1	S_japonicum_NCBI	gi|76156648	42	28644	1	1	0.11	0.0038227	SJCHGC05267 protein [Schistosoma japonicum]
785	1	S_japonicum_NCBI	gi|56758182	41	28188	2	1	0.11	0.0038227	SJCHGC06848 protein [Schistosoma japonicum]
860	1	S_japonicum_NCBI	gi|29841118	36	29257	1	1	0.11	0.0038227	hypothetical protein [Schistosoma japonicum]
894	1	S_japonicum_NCBI	gi|76155364	33	29706	1	1	0.11	0.0038227	SJCHGC06744 protein [Schistosoma japonicum]
915	1	S_japonicum_NCBI	gi|226479772	31	89131	3	2	0.11	0.0038227	translation initiation factor IF-2 unclassified subunit [Schistosoma japonicum]
921	1	S_japonicum_NCBI	gi|76153544	31	27392	1	1	0.11	0.0038227	SJCHGC07824 protein [Schistosoma japonicum]
952	1	S_japonicum_NCBI	gi|226470194	28	29793	1	1	0.11	0.0038227	inositol(myo)-1(or 4)-monophosphatase 2 [Schistosoma japonicum]
960	1	S_japonicum_NCBI	gi|29841280	28	27474	1	1	0.11	0.0038227	hypothetical protein UBX domain [Schistosoma japonicum]
969	1	S_japonicum_NCBI	gi|76155576	27	28348	1	1	0.11	0.0038227	SJCHGC06108 protein [Schistosoma japonicum]
1035	1	S_japonicum_NCBI	gi|56757813	23	29563	1	1	0.11	0.0038227	SJCHGC06572 protein [Schistosoma japonicum]
1137	1	S_japonicum_NCBI	gi|56754174	20	28595	1	1	0.11	0.0038227	SJCHGC01817 protein [Schistosoma japonicum]
1160	1	S_japonicum_NCBI	gi|56755265	18	28077	1	1	0.11	0.0038227	SJCHGC09388 protein [Schistosoma japonicum]
1176	1	S_japonicum_NCBI	gi|226480738	18	29563	1	1	0.11	0.0038227	Ezrin-radixin-moesin-binding phosphoprotein 50 [Schistosoma japonicum]
1208	1	S_japonicum_NCBI	gi|76156571	16	27371	1	1	0.11	0.0038227	SJCHGC05168 protein [Schistosoma japonicum]
1214	1	S_japonicum_NCBI	gi|29841425	16	28198	1	1	0.11	0.0038227	similar to GenBank Accession Number AF267853 HTPHLP in Homo sapiens [Schistosoma japonicum]
1221	1	S_japonicum_NCBI	gi|76155710	16	27540	1	1	0.11	0.0038227	SJCHGC04426 protein [Schistosoma japonicum]
1267	1	S_japonicum_NCBI	gi|76152769	13	28869	1	1	0.11	0.0038227	SJCHGC04724 protein [Schistosoma japonicum]
1268	1	S_japonicum_NCBI	gi|76152537	13	27934	1	1	0.11	0.0038227	SJCHGC03189 protein [Schistosoma japonicum]
1272	1	S_japonicum_NCBI	gi|226467662	13	27841	1	1	0.11	0.0038227	Eukaryotic translation initiation factor 3 subunit 12 [Schistosoma japonicum]
491	1	S_japonicum_NCBI	gi|76157419	91	63739	2	2	0.1	0.00347518	SJCHGC09372 protein [Schistosoma japonicum]
548	1	S_japonicum_NCBI	gi|56755771	78	31055	3	1	0.1	0.00347518	SJCHGC06192 protein [Schistosoma japonicum]
557	1	S_japonicum_NCBI	gi|76155332	77	63746	3	2	0.1	0.00347518	SJCHGC01583 protein [Schistosoma japonicum]
575	1	S_japonicum_NCBI	gi|56752667	73	32448	3	1	0.1	0.00347518	SJCHGC09031 protein [Schistosoma japonicum]
605	1	S_japonicum_NCBI	gi|56755325	68	32821	2	1	0.1	0.00347518	SJCHGC09285 protein [Schistosoma japonicum]
624	1	S_japonicum_NCBI	gi|29841103	64	31435	1	1	0.1	0.00347518	similar to NM_031492 RNA-binding proteinlark in Homo sapiens [Schistosoma japonicum]
644	1	S_japonicum_NCBI	gi|29841011	60	30042	2	1	0.1	0.00347518	SJCHGC09407 protein [Schistosoma japonicum]
669	1	S_japonicum_NCBI	gi|56758484	57	31949	1	1	0.1	0.00347518	SJCHGC09499 protein [Schistosoma japonicum]
685	1	S_japonicum_NCBI	gi|56755583	55	31297	1	1	0.1	0.00347518	SJCHGC09379 protein [Schistosoma japonicum]
688	1	S_japonicum_NCBI	gi|29841081	54	30715	1	1	0.1	0.00347518	hypothetical protein [Schistosoma japonicum]
690	1	S_japonicum_NCBI	gi|76156621	54	32258	1	1	0.1	0.00347518	SJCHGC02238 protein [Schistosoma japonicum]
723	1	S_japonicum_NCBI	gi|56759470	48	66452	2	2	0.1	0.00347518	SJCHGC09398 protein [Schistosoma japonicum]
761	1	S_japonicum_NCBI	gi|76154146	44	30693	1	1	0.1	0.00347518	SJCHGC02269 protein [Schistosoma japonicum]
777	1	S_japonicum_NCBI	gi|56758536	42	61462	3	2	0.1	0.00347518	SJCHGC06236 protein [Schistosoma japonicum]
788	1	S_japonicum_NCBI	gi|56753547	41	30914	1	1	0.1	0.00347518	SJCHGC08993 protein [Schistosoma japonicum]
820	1	S_japonicum_NCBI	gi|76154934	39	32889	1	1	0.1	0.00347518	SJCHGC05967 protein [Schistosoma japonicum]
895	1	S_japonicum_NCBI	gi|56752579	33	29844	2	1	0.1	0.00347518	unknown [Schistosoma japonicum]
914	1	S_japonicum_NCBI	gi|56759072	31	31237	1	1	0.1	0.00347518	SJCHGC00341 protein [Schistosoma japonicum]
965	1	S_japonicum_NCBI	gi|56754778	27	32023	1	1	0.1	0.00347518	SJCHGC06618 protein [Schistosoma japonicum]
992	1	S_japonicum_NCBI	gi|76154233	26	32330	2	1	0.1	0.00347518	SJCHGC06717 protein [Schistosoma japonicum]
995	1	S_japonicum_NCBI	gi|29840998	25	32332	1	1	0.1	0.00347518	similar to GenBank Accession Number AF228284 ubiquitin fusion-degradation 1-like protein in Gallus gallus [Schistosoma japonicum]
1038	1	S_japonicum_NCBI	gi|76162887	23	30305	1	1	0.1	0.00347518	SJCHGC05825 protein [Schistosoma japonicum]
1066	1	S_japonicum_NCBI	gi|76154227	22	30421	1	1	0.1	0.00347518	SJCHGC04071 protein [Schistosoma japonicum]
1085	1	S_japonicum_NCBI	gi|76154434	22	30330	1	1	0.1	0.00347518	SJCHGC05131 protein [Schistosoma japonicum]
1108	1	S_japonicum_NCBI	gi|56758336	21	32372	1	1	0.1	0.00347518	SJCHGC05025 protein [Schistosoma japonicum]
1121	1	S_japonicum_NCBI	gi|76157005	20	32094	1	1	0.1	0.00347518	SJCHGC04268 protein [Schistosoma japonicum]
1124	1	S_japonicum_NCBI	gi|226481585	20	62456	2	2	0.1	0.00347518	1-pyrroline-5-carboxylate dehydrogenase [Schistosoma japonicum]
1132	1	S_japonicum_NCBI	gi|226466896	20	30747	1	1	0.1	0.00347518	putative Family with sequence similarity 98, member A [Schistosoma japonicum]
1179	1	S_japonicum_NCBI	gi|76156409	18	30688	1	1	0.1	0.00347518	SJCHGC00475 protein [Schistosoma japonicum]
1180	1	S_japonicum_NCBI	gi|60600616	18	29885	1	1	0.1	0.00347518	unknown [Schistosoma japonicum]
1189	1	S_japonicum_NCBI	gi|76154717	17	31708	1	1	0.1	0.00347518	SJCHGC05559 protein [Schistosoma japonicum]
1230	1	S_japonicum_NCBI	gi|29841375	15	30747	1	1	0.1	0.00347518	similar to GenBank Accession Number CAD22100 RNase Z in Arabidopsis thaliana [Schistosoma japonicum]
1248	1	S_japonicum_NCBI	gi|56759534	14	31637	1	1	0.1	0.00347518	SJCHGC08999 protein [Schistosoma japonicum]
1254	1	S_japonicum_NCBI	gi|56754049	14	30662	1	1	0.1	0.00347518	SJCHGC01279 protein [Schistosoma japonicum]
1260	1	S_japonicum_NCBI	gi|76157332	14	29961	1	1	0.1	0.00347518	SJCHGC09301 protein [Schistosoma japonicum]
427	1	S_japonicum_NCBI	gi|56754213	110	34391	3	1	0.09	0.00312766	SJCHGC05360 protein [Schistosoma japonicum]
538	1	S_japonicum_NCBI	gi|56757425	80	35249	3	1	0.09	0.00312766	SJCHGC01379 protein [Schistosoma japonicum]
579	1	S_japonicum_NCBI	gi|56752603	72	35367	2	1	0.09	0.00312766	SJCHGC06520 protein [Schistosoma japonicum]
620	1	S_japonicum_NCBI	gi|56756428	65	34395	2	1	0.09	0.00312766	SJCHGC09405 protein [Schistosoma japonicum]
633	1	S_japonicum_NCBI	gi|226478818	62	103603	3	3	0.09	0.00312766	ubiquitin specific peptidase 5 [Schistosoma japonicum]
647	1	S_japonicum_NCBI	gi|56758970	59	107583	3	3	0.09	0.00312766	SJCHGC01869 protein [Schistosoma japonicum]
701	1	S_japonicum_NCBI	gi|76153543	52	33245	1	1	0.09	0.00312766	SJCHGC04759 protein [Schistosoma japonicum]
754	1	S_japonicum_NCBI	gi|56754921	44	33872	1	1	0.09	0.00312766	SJCHGC06025 protein [Schistosoma japonicum]
787	1	S_japonicum_NCBI	gi|29840901	41	35017	1	1	0.09	0.00312766	similar to NM_007646 lymphocyte differentiation antigen CD38 homolog in Mus musculus [Schistosoma japonicum]
879	1	S_japonicum_NCBI	gi|56758606	34	35004	1	1	0.09	0.00312766	SJCHGC09402 protein [Schistosoma japonicum]
880	1	S_japonicum_NCBI	gi|56756364	34	34664	2	1	0.09	0.00312766	SJCHGC05554 protein [Schistosoma japonicum]
915	2	S_japonicum_NCBI	gi|226487492	30	105491	3	2	0.09	0.00312766	ubiquitin thiolesterase [Schistosoma japonicum]
927	1	S_japonicum_NCBI	gi|56758542	30	35932	1	1	0.09	0.00312766	SJCHGC06428 protein [Schistosoma japonicum]
959	1	S_japonicum_NCBI	gi|76153582	28	34207	1	1	0.09	0.00312766	SJCHGC03433 protein [Schistosoma japonicum]
970	1	S_japonicum_NCBI	gi|76157206	27	35185	1	1	0.09	0.00312766	SJCHGC08526 protein [Schistosoma japonicum]
975	1	S_japonicum_NCBI	gi|56753866	27	36618	1	1	0.09	0.00312766	SJCHGC02831 protein [Schistosoma japonicum]
989	1	S_japonicum_NCBI	gi|345308	26	36419	1	1	0.09	0.00312766	cathepsin B-like cysteine proteinase (EC 3.4.22.-) - fluke (Schistosoma japonicum)
1067	1	S_japonicum_NCBI	gi|76155438	22	33091	1	1	0.09	0.00312766	SJCHGC02618 protein [Schistosoma japonicum]
1070	1	S_japonicum_NCBI	gi|56758374	22	33848	1	1	0.09	0.00312766	SJCHGC08994 protein [Schistosoma japonicum]
1074	1	S_japonicum_NCBI	gi|56759456	22	36079	1	1	0.09	0.00312766	SJCHGC06337 protein [Schistosoma japonicum]
1075	1	S_japonicum_NCBI	gi|76155518	22	33013	1	1	0.09	0.00312766	SJCHGC06221 protein [Schistosoma japonicum]
1079	1	S_japonicum_NCBI	gi|29841234	22	35944	1	1	0.09	0.00312766	similar to GenBank Accession Number U30261 G protein beta subunit-like [Schistosoma japonicum]
1095	1	S_japonicum_NCBI	gi|56753029	21	34408	1	1	0.09	0.00312766	SJCHGC02159 protein [Schistosoma japonicum]
1115	1	S_japonicum_NCBI	gi|76155466	21	36115	1	1	0.09	0.00312766	SJCHGC05251 protein [Schistosoma japonicum]
1151	1	S_japonicum_NCBI	gi|56754593	19	36380	2	1	0.09	0.00312766	SJCHGC04324 protein [Schistosoma japonicum]
1177	1	S_japonicum_NCBI	gi|76155267	18	34666	1	1	0.09	0.00312766	SJCHGC09040 protein [Schistosoma japonicum]
1198	1	S_japonicum_NCBI	gi|56758264	17	35639	1	1	0.09	0.00312766	SJCHGC05625 protein [Schistosoma japonicum]
1204	1	S_japonicum_NCBI	gi|76156364	16	34589	1	1	0.09	0.00312766	SJCHGC04644 protein [Schistosoma japonicum]
1228	1	S_japonicum_NCBI	gi|56758490	15	34080	1	1	0.09	0.00312766	SJCHGC00937 protein [Schistosoma japonicum]
1237	1	S_japonicum_NCBI	gi|76156333	15	36643	1	1	0.09	0.00312766	SJCHGC05414 protein [Schistosoma japonicum]
1244	1	S_japonicum_NCBI	gi|76162552	14	35230	1	1	0.09	0.00312766	SJCHGC03837 protein [Schistosoma japonicum]
1252	1	S_japonicum_NCBI	gi|56755831	14	34664	1	1	0.09	0.00312766	SJCHGC00863 protein [Schistosoma japonicum]
1261	1	S_japonicum_NCBI	gi|76157545	14	35959	1	1	0.09	0.00312766	SJCHGC09149 protein [Schistosoma japonicum]
468	1	S_japonicum_NCBI	gi|29840886	98	38958	2	1	0.08	0.00278014	similar to XM_143618 retinal short chain dehydrogenase reductase in Homo sapiens in Mus musculus [Schistosoma japonicum]
563	1	S_japonicum_NCBI	gi|56755980	75	79817	3	2	0.08	0.00278014	SJCHGC02873 protein [Schistosoma japonicum]
566	1	S_japonicum_NCBI	gi|226478842	74	77161	3	2	0.08	0.00278014	spastic paraplegia 7 [Schistosoma japonicum]
643	1	S_japonicum_NCBI	gi|226488839	60	77378	2	2	0.08	0.00278014	putative Eukaryotic translation initiation factor 3 subunit 9 [Schistosoma japonicum]
649	1	S_japonicum_NCBI	gi|56755331	59	38577	2	1	0.08	0.00278014	SJCHGC05182 protein [Schistosoma japonicum]
658	1	S_japonicum_NCBI	gi|56757747	58	40796	1	1	0.08	0.00278014	SJCHGC06098 protein [Schistosoma japonicum]
703	1	S_japonicum_NCBI	gi|257205990	51	39525	1	1	0.08	0.00278014	phosphatidylinositol glycan, class K [Schistosoma japonicum]
724	1	S_japonicum_NCBI	gi|76154240	48	40238	1	1	0.08	0.00278014	SJCHGC05096 protein [Schistosoma japonicum]
760	1	S_japonicum_NCBI	gi|29841040	44	39449	1	1	0.08	0.00278014	similar to GenBank Accession Number AK012877 similar to DEK protein putative in Mus musculus [Schistosoma japonicum]
770	1	S_japonicum_NCBI	gi|56755215	43	38465	1	1	0.08	0.00278014	SJCHGC09583 protein [Schistosoma japonicum]
859	1	S_japonicum_NCBI	gi|257205596	36	39057	1	1	0.08	0.00278014	Import inner membrane translocase subunit TIM50, mitochondrial precursor [Schistosoma japonicum]
877	1	S_japonicum_NCBI	gi|56753939	35	37570	2	1	0.08	0.00278014	unknown [Schistosoma japonicum]
906	1	S_japonicum_NCBI	gi|76156816	32	40072	1	1	0.08	0.00278014	SJCHGC03543 protein [Schistosoma japonicum]
920	1	S_japonicum_NCBI	gi|76154653	31	36970	1	1	0.08	0.00278014	SJCHGC03405 protein [Schistosoma japonicum]
949	1	S_japonicum_NCBI	gi|76156795	28	39280	2	1	0.08	0.00278014	SJCHGC05923 protein [Schistosoma japonicum]
993	1	S_japonicum_NCBI	gi|29841005	26	38443	1	1	0.08	0.00278014	similar to NM_010282 geranylgeranyl diphosphate synthase 1; GGPP synthase in Mus musculus [Schistosoma japonicum]
997	1	S_japonicum_NCBI	gi|76155598	25	38919	2	1	0.08	0.00278014	SJCHGC05990 protein [Schistosoma japonicum]
1002	1	S_japonicum_NCBI	gi|76156765	25	36919	1	1	0.08	0.00278014	SJCHGC02834 protein [Schistosoma japonicum]
1012	1	S_japonicum_NCBI	gi|226486690	24	37461	2	1	0.08	0.00278014	Carbonic anhydrase 5B, mitochondrial precursor [Schistosoma japonicum]
1018	1	S_japonicum_NCBI	gi|226490276	24	39178	1	1	0.08	0.00278014	adenosine kinase A [Schistosoma japonicum]
1036	1	S_japonicum_NCBI	gi|29841244	23	41448	1	1	0.08	0.00278014	similar to GenBank Accession Number AY044241 glutamine synthetase [Schistosoma japonicum]
1054	1	S_japonicum_NCBI	gi|76155792	23	37768	1	1	0.08	0.00278014	SJCHGC05932 protein [Schistosoma japonicum]
1084	1	S_japonicum_NCBI	gi|29841151	22	39350	1	1	0.08	0.00278014	similar to GenBank Accession Number P38062 peptidase M 2 [Schistosoma japonicum]
1101	1	S_japonicum_NCBI	gi|56757093	21	39367	1	1	0.08	0.00278014	SJCHGC09045 protein [Schistosoma japonicum]
1127	1	S_japonicum_NCBI	gi|257206598	20	41429	1	1	0.08	0.00278014	glycerol-3-phosphate dehydrogenase [Schistosoma japonicum]
1144	1	S_japonicum_NCBI	gi|56753299	19	40852	1	1	0.08	0.00278014	unknown [Schistosoma japonicum]
1203	1	S_japonicum_NCBI	gi|56758426	16	40825	1	1	0.08	0.00278014	SJCHGC09193 protein [Schistosoma japonicum]
1213	1	S_japonicum_NCBI	gi|56757429	16	37591	1	1	0.08	0.00278014	SJCHGC06819 protein [Schistosoma japonicum]
1264	1	S_japonicum_NCBI	gi|76155158	13	37722	1	1	0.08	0.00278014	SJCHGC06730 protein [Schistosoma japonicum]
1274	1	S_japonicum_NCBI	gi|56754237	13	38785	1	1	0.08	0.00278014	SJCHGC06090 protein [Schistosoma japonicum]
621	1	S_japonicum_NCBI	gi|226477872	65	87663	2	2	0.07	0.00243262	cullin [Schistosoma japonicum]
639	1	S_japonicum_NCBI	gi|56757405	61	43455	1	1	0.07	0.00243262	SJCHGC06871 protein [Schistosoma japonicum]
721	1	S_japonicum_NCBI	gi|76154254	49	90662	2	2	0.07	0.00243262	SJCHGC00921 protein [Schistosoma japonicum]
791	1	S_japonicum_NCBI	gi|56753722	41	42828	1	1	0.07	0.00243262	SJCHGC09337 protein [Schistosoma japonicum]
825	1	S_japonicum_NCBI	gi|56757601	38	46354	1	1	0.07	0.00243262	SJCHGC05785 protein [Schistosoma japonicum]
842	1	S_japonicum_NCBI	gi|76156446	38	43743	1	1	0.07	0.00243262	SJCHGC09444 protein [Schistosoma japonicum]
889	1	S_japonicum_NCBI	gi|56756535	33	47642	1	1	0.07	0.00243262	SJCHGC09401 protein [Schistosoma japonicum]
911	1	S_japonicum_NCBI	gi|76155877	32	44914	1	1	0.07	0.00243262	SJCHGC09395 protein [Schistosoma japonicum]
935	1	S_japonicum_NCBI	gi|226466576	29	47227	1	1	0.07	0.00243262	hypothetical protein [Schistosoma japonicum]
941	1	S_japonicum_NCBI	gi|56756108	29	44884	1	1	0.07	0.00243262	SJCHGC01701 protein [Schistosoma japonicum]
956	1	S_japonicum_NCBI	gi|56756931	28	45200	1	1	0.07	0.00243262	SJCHGC02430 protein [Schistosoma japonicum]
982	1	S_japonicum_NCBI	gi|226481505	26	47467	2	1	0.07	0.00243262	coenzyme Q6 homolog, monooxygenase [Schistosoma japonicum]
1022	1	S_japonicum_NCBI	gi|56758638	24	43150	2	1	0.07	0.00243262	SJCHGC01431 protein [Schistosoma japonicum]
1026	1	S_japonicum_NCBI	gi|56754626	24	45985	1	1	0.07	0.00243262	SJCHGC09417 protein [Schistosoma japonicum]
1034	1	S_japonicum_NCBI	gi|56754716	23	41949	1	1	0.07	0.00243262	SJCHGC06762 protein [Schistosoma japonicum]
1046	1	S_japonicum_NCBI	gi|76154276	23	42119	1	1	0.07	0.00243262	SJCHGC04856 protein [Schistosoma japonicum]
1051	1	S_japonicum_NCBI	gi|76152543	23	41765	1	1	0.07	0.00243262	SJCHGC04107 protein [Schistosoma japonicum]
1096	1	S_japonicum_NCBI	gi|226467496	21	44689	2	1	0.07	0.00243262	Poly U-binding-splicing factor half pint [Schistosoma japonicum]
1110	1	S_japonicum_NCBI	gi|56758982	21	42629	1	1	0.07	0.00243262	SJCHGC05857 protein [Schistosoma japonicum]
1111	1	S_japonicum_NCBI	gi|226469378	21	44635	1	1	0.07	0.00243262	stem cell tumor [Schistosoma japonicum]
1113	1	S_japonicum_NCBI	gi|302634226	21	46599	1	1	0.07	0.00243262	serpin protein [Schistosoma japonicum]
1119	1	S_japonicum_NCBI	gi|29840958	20	41922	1	1	0.07	0.00243262	SJCHGC09361 protein [Schistosoma japonicum]
1135	1	S_japonicum_NCBI	gi|56758602	20	47487	1	1	0.07	0.00243262	SJCHGC09513 protein [Schistosoma japonicum]
1163	1	S_japonicum_NCBI	gi|76154467	18	45193	1	1	0.07	0.00243262	SJCHGC09381 protein [Schistosoma japonicum]
1175	1	S_japonicum_NCBI	gi|29841229	18	46236	1	1	0.07	0.00243262	similar to GenBank Accession Number AF030960 26S proteasome regulatory subunit S5A [Schistosoma japonicum]
1212	1	S_japonicum_NCBI	gi|76156659	16	44538	1	1	0.07	0.00243262	SJCHGC05887 protein [Schistosoma japonicum]
1215	1	S_japonicum_NCBI	gi|76152914	16	41727	2	1	0.07	0.00243262	SJCHGC06524 protein [Schistosoma japonicum]
1222	1	S_japonicum_NCBI	gi|56756028	16	47051	1	1	0.07	0.00243262	SJCHGC02423 protein [Schistosoma japonicum]
1246	1	S_japonicum_NCBI	gi|76153212	14	46814	1	1	0.07	0.00243262	SJCHGC03491 protein [Schistosoma japonicum]
642	1	S_japonicum_NCBI	gi|226486804	60	48986	3	1	0.06	0.00208511	Peptidyl--hydroxyglycine--amidating lyase [Schistosoma japonicum]
677	1	S_japonicum_NCBI	gi|257215704	56	49002	2	1	0.06	0.00208511	Transmembrane protein 112 [Schistosoma japonicum]
733	1	S_japonicum_NCBI	gi|56754899	47	55644	2	1	0.06	0.00208511	SJCHGC06224 protein [Schistosoma japonicum]
736	1	S_japonicum_NCBI	gi|56758958	47	48662	1	1	0.06	0.00208511	SJCHGC06261 protein [Schistosoma japonicum]
738	1	S_japonicum_NCBI	gi|76156411	46	48844	6	1	0.06	0.00208511	SJCHGC04689 protein [Schistosoma japonicum]
771	1	S_japonicum_NCBI	gi|29840991	43	48884	1	1	0.06	0.00208511	similar to NM_006243 protein phosphatase 2, regulatory subunit B (B56) alpha isoform(PP2A) [Schistosoma japonicum]
797	1	S_japonicum_NCBI	gi|56754618	40	50374	2	1	0.06	0.00208511	SJCHGC09265 protein [Schistosoma japonicum]
835	1	S_japonicum_NCBI	gi|76155157	38	55151	2	1	0.06	0.00208511	SJCHGC02324 protein [Schistosoma japonicum]
858	1	S_japonicum_NCBI	gi|56755531	36	55272	1	1	0.06	0.00208511	SJCHGC09591 protein [Schistosoma japonicum]
882	1	S_japonicum_NCBI	gi|56755932	34	49225	2	1	0.06	0.00208511	SJCHGC02223 protein [Schistosoma japonicum]
888	1	S_japonicum_NCBI	gi|56756813	34	55676	2	1	0.06	0.00208511	SJCHGC01805 protein [Schistosoma japonicum]
958	1	S_japonicum_NCBI	gi|83778573	28	55225	1	1	0.06	0.00208511	adenylosuccinate lyase [Schistosoma japonicum]
998	1	S_japonicum_NCBI	gi|468181799	25	105369	2	2	0.06	0.00208511	Ago3 [Schistosoma japonicum]
1003	1	S_japonicum_NCBI	gi|76155142	25	50542	1	1	0.06	0.00208511	SJCHGC05466 protein [Schistosoma japonicum]
1030	1	S_japonicum_NCBI	gi|56753483	24	48676	1	1	0.06	0.00208511	SJCHGC05805 protein [Schistosoma japonicum]
1037	1	S_japonicum_NCBI	gi|226481587	23	47823	2	1	0.06	0.00208511	putative LIM domain binding 3 [Schistosoma japonicum]
1048	1	S_japonicum_NCBI	gi|56759346	23	51025	1	1	0.06	0.00208511	SJCHGC01735 protein [Schistosoma japonicum]
1080	1	S_japonicum_NCBI	gi|56759424	22	55450	1	1	0.06	0.00208511	SJCHGC09386 protein [Schistosoma japonicum]
1087	1	S_japonicum_NCBI	gi|56756046	22	48209	1	1	0.06	0.00208511	SJCHGC01523 protein [Schistosoma japonicum]
1094	1	S_japonicum_NCBI	gi|2599293	21	53462	1	1	0.06	0.00208511	preprocathepsin C [Schistosoma japonicum]
1105	1	S_japonicum_NCBI	gi|76156200	21	49697	1	1	0.06	0.00208511	SJCHGC09055 protein [Schistosoma japonicum]
1114	1	S_japonicum_NCBI	gi|56758564	21	54976	1	1	0.06	0.00208511	SJCHGC09420 protein [Schistosoma japonicum]
1143	1	S_japonicum_NCBI	gi|76154809	19	48813	1	1	0.06	0.00208511	SJCHGC09053 protein [Schistosoma japonicum]
1156	1	S_japonicum_NCBI	gi|76156068	19	49090	1	1	0.06	0.00208511	SJCHGC05680 protein [Schistosoma japonicum]
1232	1	S_japonicum_NCBI	gi|1170271	15	49420	1	1	0.06	0.00208511	RecName: Full=Hemoglobinase; AltName: Full=Antigen Sj32; Flags: Precursor
1247	1	S_japonicum_NCBI	gi|226479132	14	53661	1	1	0.06	0.00208511	laminin, beta 1 [Schistosoma japonicum]
454	1	S_japonicum_NCBI	gi|257205636	103	57743	3	1	0.05	0.00173759	Signal recognition particle 54 kDa protein [Schistosoma japonicum]
613	1	S_japonicum_NCBI	gi|226480070	66	65740	2	1	0.05	0.00173759	SH3 adapter protein SPIN90 (NCK-interacting protein with SH3 domain) [Schistosoma japonicum]
747	1	S_japonicum_NCBI	gi|56756146	45	59038	1	1	0.05	0.00173759	SJCHGC06778 protein [Schistosoma japonicum]
870	1	S_japonicum_NCBI	gi|76154290	35	66361	1	1	0.05	0.00173759	SJCHGC09449 protein [Schistosoma japonicum]
983	1	S_japonicum_NCBI	gi|56759026	26	64099	2	1	0.05	0.00173759	SJCHGC06171 protein [Schistosoma japonicum]
1033	1	S_japonicum_NCBI	gi|254587317	24	58376	1	1	0.05	0.00173759	reverse transcriptase [Schistosoma japonicum]
1042	1	S_japonicum_NCBI	gi|226480526	23	58729	1	1	0.05	0.00173759	putative beta-arrestin [Schistosoma japonicum]
1088	1	S_japonicum_NCBI	gi|226468516	22	119896	2	2	0.05	0.00173759	Coatomer subunit beta [Schistosoma japonicum]
1112	1	S_japonicum_NCBI	gi|56757195	21	62689	1	1	0.05	0.00173759	SJCHGC09380 protein [Schistosoma japonicum]
1173	1	S_japonicum_NCBI	gi|56755309	18	68198	1	1	0.05	0.00173759	SJCHGC05662 protein [Schistosoma japonicum]
1183	1	S_japonicum_NCBI	gi|56754565	17	57463	1	1	0.05	0.00173759	SJCHGC06332 protein [Schistosoma japonicum]
1220	1	S_japonicum_NCBI	gi|226467698	16	58304	1	1	0.05	0.00173759	carboxypeptidase C [Schistosoma japonicum]
1226	1	S_japonicum_NCBI	gi|226478978	15	65218	1	1	0.05	0.00173759	NADP-dependent malic enzyme [Schistosoma japonicum]
634	1	S_japonicum_NCBI	gi|76152511	62	69263	1	1	0.04	0.00139007	SJCHGC06653 protein [Schistosoma japonicum]
772	1	S_japonicum_NCBI	gi|226469362	43	80098	1	1	0.04	0.00139007	putative Acetyl-coenzyme A synthetase [Schistosoma japonicum]
823	1	S_japonicum_NCBI	gi|226469394	38	70083	2	1	0.04	0.00139007	Vacuolar protein sorting-associated protein 45 [Schistosoma japonicum]
832	1	S_japonicum_NCBI	gi|226481601	38	82600	1	1	0.04	0.00139007	Furin-1 precursor [Schistosoma japonicum]
848	1	S_japonicum_NCBI	gi|226480840	37	71104	1	1	0.04	0.00139007	ATP-dependent RNA helicase DDX3X [Schistosoma japonicum]
948	1	S_japonicum_NCBI	gi|226467768	29	148737	2	2	0.04	0.00139007	Heterogeneous nuclear ribonucleoprotein U-like protein 1 [Schistosoma japonicum]
978	1	S_japonicum_NCBI	gi|56753563	27	71426	1	1	0.04	0.00139007	SJCHGC06626 protein [Schistosoma japonicum]
1016	1	S_japonicum_NCBI	gi|56758718	24	74089	1	1	0.04	0.00139007	SJCHGC06360 protein [Schistosoma japonicum]
1049	1	S_japonicum_NCBI	gi|56756975	23	71277	1	1	0.04	0.00139007	SJCHGC01731 protein [Schistosoma japonicum]
1165	1	S_japonicum_NCBI	gi|226483363	18	74867	2	1	0.04	0.00139007	Recessive suppressor of secretory defect [Schistosoma japonicum]
1210	1	S_japonicum_NCBI	gi|76155367	16	79792	1	1	0.04	0.00139007	SJCHGC09537 protein [Schistosoma japonicum]
1263	1	S_japonicum_NCBI	gi|226468796	13	69799	1	1	0.04	0.00139007	DEAD (Asp-Glu-Ala-Asp) box polypeptide 50 [Schistosoma japonicum]
722	1	S_japonicum_NCBI	gi|226481589	48	89650	2	1	0.03	0.00104255	Leucine zipper-EF-hand-containing transmembrane protein 1, mitochondrial precursor [Schistosoma japonicum]
759	1	S_japonicum_NCBI	gi|56756491	44	105832	4	1	0.03	0.00104255	SJCHGC09590 protein [Schistosoma japonicum]
1100	1	S_japonicum_NCBI	gi|226479008	21	122766	1	1	0.03	0.00104255	Eukaryotic translation initiation factor 3 subunit 10 [Schistosoma japonicum]
1186	1	S_japonicum_NCBI	gi|226487586	17	91616	1	1	0.03	0.00104255	GTP binding/translation elongation factor [Schistosoma japonicum]
1219	1	S_japonicum_NCBI	gi|226483473	16	91634	1	1	0.03	0.00104255	hypothetical protein [Schistosoma japonicum]
1231	1	S_japonicum_NCBI	gi|254587313	15	95959	1	1	0.03	0.00104255	reverse transcriptase [Schistosoma japonicum]
							Sum	2877.55
Method
Adult male worms were fixed in RNA-Later to stabilize both morphology and protein composition.
Heads were then excised at the level of the ventral sucker, and prepared as for SWAP.
An aliquot of the supernatant was trypinised and the digest subjected to tandem mass spectrometry on a Bruyker maXis II mass spectrometer.
The spectra were annotated by Mascot using the NCBI nr database, taxon S. japonicum, and ordered by emPAI score of abundance.
